# Supplementary material for: Comparative Proteomic Profiling of Ehrlichia ruminantium Pathogenic Strain and Its High-Passaged Attenuated Strain Reveals Virulence and Attenuation-Associated Proteins
Source: PLoS One. 2015 Dec 21;10(12):e0145328. doi: 10.1371/journal.pone.0145328 (PMC4686967; doi:10.1371/journal.pone.0145328)
Supplement: S1 Table — Three biological replicates per strain were independently used and the results analyzed with Peaks software (using using simultaneously Peaks DB, MASCOT and X!Tandem algorithms). For each protein, columns denote the accession number, species, corresponding accession number in ERGardel strain, protein name, ordered locus name, gene name, function, Peaks software protein score (%), sequence coverage (%), number of peptides matched per identified protein, and the number of unique peptides. (XLSX) [file pone.0145328.s007.xlsx]

## Sheet: Core proteome_ERG_LC
	S1 Table. Proteins common to both strains (core proteome) detected by 1DE-nanoLC-MALDI-TOF/TOF. Three biological replicates per strain were independently used and the results analyzed with Peaks software (using using simultaneously Peaks DB, MASCOT and X!Tandem algorithms). For each protein, columns denote the accession number, species, corresponding accession number in ERGardel strain, protein n…
	Accession nb	Species	Accession nb in ER Gardel	Protein name	Ordered locus name	Gene name	Function	Peaks score (%)(a)	Coverage (%)b)	#Peptides	#Unique
1	tr|Q5FFW2|Q5FFW2_EHRRG	ERGardel	Q5FFW2	Alkaline protease secretion ATP-binding protein AprD	ERGA_CDS_06490	aprD	ABC Transporter	65.65	8	1	1
2	tr|Q5FH52|Q5FH52_EHRRG	ERGardel	Q5FH52	Putative uncharacterized protein	ERGA_CDS_01460	sphX	ABC Transporter	98.97	20	4	4
3	tr|Q5HCD3|Q5HCD3_EHRRW	ERWelgevonden	Q5FF14	DNAK suppressor protein homolog	ERGA_CDS_00330	dksA	Adaptation to atypical conditions	99.13	56	6	6
4	tr|A1XRH3|A1XRH3_EHRRU	Cowdria ruminantium	Q5FFK6	Superoxide dismutase	ERGA_CDS_05420	sodB	Adaptation to atypical conditions	99.14	38	6	6
5	Q5FH83|ARLY_EHRRG	ERGardel	Q5FH83	Argininosuccinate lyase	ERGA_CDS_01770	argH	Aminoacid metabolism	74.70	8	1	1
6	tr|Q5FGT2|Q5FGT2_EHRRG	ERGardel	Q5FGT2	Cysteine desulfurase	ERGA_CDS_04250	iscS	Aminoacid metabolism	63.11	6	1	1
7	tr|Q5FFJ9|Q5FFJ9_EHRRG	ERGardel	Q5FFJ9	Diaminopimelate decarboxylase	ERGA_CDS_05490	lysA	Aminoacid metabolism	73.92	8	1	1
8	Q5FGU6|ARGB_EHRRG	ERGardel	Q5FGU6	Acetylglutamate kinase	ERGA_CDS_04600	argB	Aminoacid metabolism	84.89	26	2	2
9	tr|Q5FGR5|Q5FGR5_EHRRG	ERGardel	Q5FGR5	Aspartate-semialdehyde dehydrogenase	ERGA_CDS_09430	asd	Aminoacid metabolism	84.40	8	2	2
10	tr|Q5FHF1|Q5FHF1_EHRRG	ERGardel	Q5FHF1	4-hydroxy-tetrahydrodipicolinate synthase	ERGA_CDS_02670	dapA	Aminoacid metabolism	98.42	21	3	3
11	tr|Q5FHL0|Q5FHL0_EHRRG	ERGardel	Q5FHL0	Aspartate aminotransferase (Transaminase A)	ERGA_CDS_03520	aatA	Aminoacid metabolism	98.43	14	3	3
12	tr|Q5FFV8|Q5FFV8_EHRRG	ERGardel	Q5FFV8	Carbamoyl-phosphate synthase large chain	ERGA_CDS_06530	carB	Aminoacid metabolism	98.26	7	3	3
13	tr|Q5FGU9|Q5FGU9_EHRRG	ERGardel	Q5FGU9	Similar to human Propionyl-CoA carboxylase beta chain, mitochondrial	ERGA_CDS_04570	pccB	Aminoacid metabolism	98.92	15	4	4
14	tr|Q5FF52|Q5FF52_EHRRG	ERGardel	Q5FF52	Ornithine carbamoyltransferase	ERGA_CDS_00400	argF	Aminoacid metabolism	99.06	22	5	5
15	Q5FF20|DAPD_EHRRG	ERGardel	Q5FF20	2,3,4,5-tetrahydropyridine-2,6-dicarboxylate N-succinyltransferase	ERGA_CDS_00270	dapD	Aminoacid metabolism	99.14	21	7	7
16	tr|Q5FF41|Q5FF41_EHRRG	ERGardel	Q5FF41	Glutamine synthetase I	ERGA_CDS_00510	glnA	Aminoacid metabolism	99.18	23	7	7
17	Q5FH27|ASSY_EHRRG	ERGardel	Q5FH27	Argininosuccinate synthase	ERGA_CDS_03850	argG	Aminoacid metabolism	99.20	34	9	9
18	tr|Q5HBW4|Q5HBW4_EHRRW	ERWelgevonden	Q5FFF6	Acetylornithine aminotransferase	ERGA_CDS_02080	argD	Aminoacid metabolism	99.20	49	11	11
19	Q5FFA0|DAPE_EHRRG	ERGardel	Q5FFA0	Succinyl-diaminopimelate desuccinylase	ERGA_CDS_00870	dapE	Aminoacid metabolism	99.21	66	17	17
20	Q5FG30|GLYA_EHRRG	ERGardel	Q5FG30	Serine hydroxymethyltransferase	ERGA_CDS_07110	glyA	Aminoacid metabolism	99.21	60	19	19
21	tr|Q5FH19|Q5FH19_EHRRG	ERGardel	Q5FH19	Bifunctional putA protein	ERGA_CDS_03930	putA	Aminoacid metabolism	99.21	38	28	28
22	tr|Q5FGS4|Q5FGS4_EHRRG	ERGardel	Q5FGS4	Lysine-tRNA ligase	ERGA_CDS_04330	lysS	Aminoacyl-tRNA synthetases	89.89	9	1	1
23	Q5FH56|SYA_EHRRG	ERGardel	Q5FH56	Alanine-tRNA ligase	ERGA_CDS_01420	alaS	Aminoacyl-tRNA synthetases	98.16	8	2	2
24	Q5FFS3|SYFB_EHRRG	ERGardel	Q5FFS3	Phenylalanine--tRNA ligase beta subunit	ERGA_CDS_06040	pheT	Aminoacyl-tRNA synthetases	84.01	7	2	2
25	tr|Q5FGC7|Q5FGC7_EHRRG	ERGardel	Q5FGC7	Methionine-tRNA ligase	ERGA_CDS_08050	metG	Aminoacyl-tRNA synthetases	92.63	13	2	2
26	tr|Q5FGQ9|Q5FGQ9_EHRRG	ERGardel	Q5FGQ9	Glycine-tRNA ligase beta subunit	ERGA_CDS_09490	glyS	Aminoacyl-tRNA synthetases	97.33	12	2	2
27	Q5FHG5|SYL_EHRRG	ERGardel	Q5FHG5	Leucine-tRNA ligase	ERGA_CDS_03010	leuS	Aminoacyl-tRNA synthetases	98.67	10	3	3
28	Q5FHL5|SYP_EHRRG	ERGardel	Q5FHL5	Proline-tRNA ligase	ERGA_CDS_03470	proS	Aminoacyl-tRNA synthetases	98.22	7	3	3
29	Q5FGY8|SYS_EHRRG	ERGardel	Q5FGY8	Serine-tRNA ligase	ERGA_CDS_04660	serS	Aminoacyl-tRNA synthetases	98.59	17	3	3
30	Q5FG57|SYH_EHRRG	ERGardel	Q5FG57	Histidine--tRNA ligase	ERGA_CDS_07280	hisS	Aminoacyl-tRNA synthetases	99.06	36	4	4
31	Q5FGB6|SYE1_EHRRG	ERGardel	Q5FGB6	Glutamate-tRNA ligase 1	ERGA_CDS_07930	gltX1	Aminoacyl-tRNA synthetases	98.88	13	4	4
32	Q5FGP1|SYT_EHRRG	ERGardel	Q5FGP1	Threonine-tRNA ligase	ERGA_CDS_09320	thrS	Aminoacyl-tRNA synthetases	98.94	11	4	4
33	Q5FF72|SYV_EHRRG	ERGardel	Q5FF72	Valine-tRNA ligase	ERGA_CDS_00680	valS	Aminoacyl-tRNA synthetases	99.14	13	6	6
34	Q5FG09|SYD_EHRRG	ERGardel	Q5FG09	Aspartate--tRNA ligase	ERGA_CDS_06890	aspS	Aminoacyl-tRNA synthetases	99.18	23	6	6
35	tr|Q5FFC7|Q5FFC7_EHRRG	ERGardel	Q5FFC7	Tryptophan--tRNA ligase	ERGA_CDS_01050	trpS	Aminoacyl-tRNA synthetases	99.19	34	9	3
36	Q5FH34|ATPG_EHRRG	ERGardel	Q5FH34	ATP synthase gamma chain	ERGA_CDS_04070	atpG	ATP-synthase complex	78.02	10	1	1
37	tr|Q5FGY4|Q5FGY4_EHRRG	ERGardel	Q5FGY4	Putative ATP synthase epsilon chain 2	ERGA_CDS_04700	atpC	ATP-synthase complex	61.60	14	1	1
38	Q5FF66|ATPA_EHRRG	ERGardel	Q5FF66	ATP synthase subunit alpha	ERGA_CDS_00740	atpA	ATP-synthase complex	99.21	40	16	16
39	Q5FGY3|ATPB_EHRRG	ERGardel	Q5FGY3	ATP synthase subunit beta	ERGA_CDS_04710	atpD	ATP-synthase complex	99.21	62	20	20
40	tr|Q5FFY0|Q5FFY0_EHRRG	ERGardel	Q5FFY0	2-amino-4-hydroxy-6-hydroxymethyldihydropteridine pyrophosphokinase	ERGA_CDS_06750	folK	Biosynthesis of co-factors (folic acid)	61.05	13	1	1
41	Q5FG00|FOLD_EHRRG	ERGardel	Q5FG00	Bifunctional protein FolD	ERGA_CDS_06980	foldD	Biosynthesis of co-factors (folic acid)	98.98	28	4	4
42	tr|Q5FFW0|Q5FFW0_EHRRG	ERGardel	Q5FFW0	Dihydropteroate synthase	ERGA_CDS_06510	folP	Biosynthesis of co-factors (folic acid)	99.19	42	9	9
43	Q5FHA6|ISPG_EHRRG	ERGardel	Q5FHA6	4-hydroxy-3-methylbut-2-en-1-yl diphosphate synthase	ERGA_CDS_04850	ispG	Biosynthesis of co-factors (Menaquinone and ubiquinones)	61.62	3	1	1
44	tr|Q5FF12|Q5FF12_EHRRG	ERGardel	Q5FF12	Nicotinate-nucleotide pyrophosphorylase	ERGA_CDS_00010	nadC	Biosynthesis of co-factors (others)	73.18	19	1	1
45	tr|Q5FHL2|Q5FHL2_EHRRG	ERGardel	Q5FHL2	Thioredoxin reductase	ERGA_CDS_03500	trxB	Biosynthesis of co-factors (others)	98.84	23	4	4
46	tr|Q5FF68|Q5FF68_EHRRG	ERGardel	Q5FF68	3,4-dihydroxy-2-butanone 4-phosphate synthase	ERGA_CDS_00720	ribB	Biosynthesis of co-factors (Riboflavin)	99.18	41	7	7
47	tr|Q5FG06|Q5FG06_EHRRG	ERGardel	Q5FG06	Putative Phosphoglycolate phosphatase	ERGA_CDS_06920	gpH	Carbohydrate metabolism	63.34	15	1	1
48	tr|Q5FGQ1|Q5FGQ1_EHRRG	ERGardel	Q5FGQ1	Cell division protein	ERGA_CDS_09220	ftsZ	Cell division	99.20	32	9	9
49	tr|Q5FGK1|Q5FGK1_EHRRG	ERGardel	Q5FGK1	ATP-dependent zinc metalloprotease FtsH	ERGA_CDS_08850	ftsH	Cell division /chaperone	64.11	10	1	1
50	tr|Q5FH50|Q5FH50_EHRRG	ERGardel	Q5FH50	Putative uncharacterized protein	ERGA_CDS_01480	-	Cell redox homeostasis	60.98	3	1	1
51	tr|Q5FF98|Q5FF98_EHRRG	ERGardel	Q5FF98	Putative uncharacterized protein	ERGA_CDS_00890	-	Cell redox homeostasis	83.83	8	2	2
52	tr|Q5FG97|Q5FG97_EHRRG	ERGardel	Q5FG97	Putative uncharacterized protein	ERGA_CDS_07710	-	Cell redox homeostasis	82.42	7	2	2
53	tr|Q5FH90|Q5FH90_EHRRG	ERGardel	Q5FH90	Bacterioferritin comigratory protein	ERGA_CDS_05010	bcp	Cell redox homeostasis	98.42	33	3	3
54	tr|Q5FGR9|Q5FGR9_EHRRG	ERGardel	Q5FGR9	Enhancing lycopene biosynthesis protein 2	ERGA_CDS_09390	elbB	Cell redox homeostasis	98.42	16	3	3
55	tr|Q5FG95|Q5FG95_EHRRG	ERGardel	Q5FG95	Putative uncharacterized protein	ERGA_CDS_07730	-	Cell redox homeostasis	98.98	24	4	4
56	tr|Q5FFZ4|Q5FFZ4_EHRRG	ERGardel	Q5FFZ4	Putative uncharacterized protein	ERGA_CDS_06610	-	Cell redox homeostasis	99.06	27	5	5
57	tr|Q5HBI2|Q5HBI2_EHRRW	ERWelgevonden	Q5FHL1	Probable peroxiredoxin (26 kDa antigen)	ERGA_CDS_03510	tsaA	Cell redox homeostasis	99.21	82	13	13
58	tr|Q5FH64|Q5FH64_EHRRG	ERGardel	Q5FH64	Dihydrolipoyl dehydrogenase	ERGA_CDS_01340	lpd	Cell redox homeostasis /glycolysis	98.42	10	3	3
59	tr|Q5FGU5|Q5FGU5_EHRRG	ERGardel	Q5FGU5	Triosephosphate isomerase	ERGA_CDS_04120	tpiA	Central intermediary metabolism	61.50	5	1	1
60	Q5FH95|ENO_EHRRG	ERGardel	Q5FH95	Enolase	ERGA_CDS_04960	eno	Central intermediary metabolism	78.82	6	1	1
61	Q5FG65|PYRH_EHRRG	ERGardel	Q5FG65	Uridylate kinase	ERGA_CDS_07540	pyrH	Central intermediary metabolism	61.69	5	1	1
62	tr|Q5FGB1|Q5FGB1_EHRRG	ERGardel	Q5FGB1	Putative uncharacterized protein	ERGA_CDS_07980	-	Central intermediary metabolism	61.70	9	1	1
63	tr|Q5FFQ6|Q5FFQ6_EHRRG	ERGardel	Q5FFQ6	Transketolase	ERGA_CDS_05780	tktA	Central intermediary metabolism	97.10	12	2	2
64	tr|Q5FF36|Q5FF36_EHRRG	ERGardel	Q5FF36	Probable fructose-bisphosphate aldolase class I	ERGA_CDS_00560	fbaB	Central intermediary metabolism	98.64	26	3	3
65	Q5FGN1|NDK_EHRRG	ERGardel	Q5FGN1	Nucleoside diphosphate kinase	ERGA_CDS_08980	ndk	Central intermediary metabolism	98.36	39	3	3
66	tr|Q5FGN6|Q5FGN6_EHRRG	ERGardel	Q5FGN6	Glyceraldehyde 3-phosphate dehydrogenase	ERGA_CDS_09370	gap	Central intermediary metabolism	98.22	21	3	3
67	tr|Q5FGY5|Q5FGY5_EHRRG	ERGardel	Q5FGY5	Probable transaldolase	ERGA_CDS_04690	tal	Central intermediary metabolism	98.88	21	4	4
68	tr|Q5FGD4|Q5FGD4_EHRRG	ERGardel	Q5FGD4	Inorganic pyrophosphatase	ERGA_CDS_08190	ppa	Central intermediary metabolism	99.00	36	5	5
69	tr|Q5FFB9|Q5FFB9_EHRRG	ERGardel	Q5FFB9	NADP-dependent malic enzyme	ERGA_CDS_01130	tme/	Central intermediary metabolism	99.21	24	9	9
70	tr|Q5FHJ1|Q5FHJ1_EHRRG	ERGardel	Q5FHJ1	Putative uncharacterized protein	ERGA_CDS_03250	-	Central intermediary metabolism	99.21	21	21	21
71	tr|Q5FH32|Q5FH32_EHRRG	ERGardel	Q5FH32	PmbA protein homolog	ERGA_CDS_04090	pmbA	Chaperone	70.81	6	1	1
72	tr|Q5FGS8|Q5FGS8_EHRRG	ERGardel	Q5FGS8	Chaperone protein hscA homolog	ERGA_CDS_04290	hscA	Chaperone	93.52	7	2	2
73	Q5FFZ0|CH10_EHRRG	ERGardel	Q5FFZ0	10 kDa chaperonin	ERGA_CDS_06650	groS	Chaperone	98.42	45	4	4
74	tr|Q5HAC2|Q5HAC2_EHRRW	ERWelgevonden	Q5FGB7	Putative membrane protein	ERGA_CDS_07920	surA	Chaperone	98.98	21	4	1
75	tr|Q5FFC6|Q5FFC6_EHRRG	ERGardel	Q5FFC6	Protein GrpE	ERGA_CDS_01060	grpE	Chaperone	99.10	35	5	5
76	Q5FGQ8|DNAJ_EHRRG	ERGardel	Q5FGQ8	Chaperone protein DnaJ	ERGA_CDS_09500	dnaJ	Chaperone	99.06	28	5	5
77	tr|Q5FG55|Q5FG55_EHRRG	ERGardel	Q5FG55	Similar to thiol:disulfide interchange protein dsbA	ERGA_CDS_07300	dsbA	Chaperone	99.21	65	10	10
78	tr|Q5FHK9|Q5FHK9_EHRRG	ERGardel	Q5FHK9	Putative peptidyl-prolyl cis-trans isomerase D	ERGA_CDS_03530	ppiD	Chaperone	99.21	35	15	15
79	tr|Q5FFZ3|Q5FFZ3_EHRRG	ERGardel	Q5FFZ3	ClpB protein	ERGA_CDS_06620	clpB	Chaperone	99.21	33	17	17
80	Q5FHC4|HTPG_EHRRG	ERGardel	Q5FHC4	Chaperone protein HtpG	ERGA_CDS_02450	htpG	Chaperone	99.21	51	19	19
81	Q5FFM4|DNAK_EHRRG	ERGardel	Q5FFM4	Chaperone protein DnaK	ERGA_CDS_05670	dnaK	Chaperone	99.21	60	26	26
82	Q5FFZ1|CH60_EHRRG	ERGardel	Q5FFZ1	60 kDa chaperonin	ERGA_CDS_06640	groL	Chaperone	99.21	81	47	2
83	tr|Q5FGP7|Q5FGP7_EHRRG	ERGardel	Q5FGP7	Probable chromosome partitioning protein parB	ERGA_CDS_09260	parB	Chromosome replication	93.92	10	2	2
84	tr|Q5FGJ0|Q5FGJ0_EHRRG	ERGardel	Q5FGJ0	Hypothetical zinc metalloprotease	ERGA_CDS_08650	-	Degradation of proteins	75.31	8	1	1
85	tr|Q5FGX6|Q5FGX6_EHRRG	ERGardel	Q5FGX6	ATP-dependent Clp protease ATP-binding subunit clpA	ERGA_CDS_04780	clpA	Degradation of proteins	88.17	13	2	2
86	tr|Q5FFX8|Q5FFX8_EHRRG	ERGardel	Q5FFX8	Putative uncharacterized protein	ERGA_CDS_06770	-	Degradation of proteins	95.44	11	2	2
87	tr|Q5FG96|Q5FG96_EHRRG	ERGardel	Q5FG96	Hypothetical zinc protease	ERGA_CDS_07720	-	Degradation of proteins	84.41	6	2	2
88	Q5FGD0|HSLV_EHRRG	ERGardel	Q5FGD0	ATP-dependent protease subunit HslV	ERGA_CDS_08020	hslV	Degradation of proteins	61.52	16	2	2
89	tr|Q5FGG7|Q5FGG7_EHRRG	ERGardel	Q5FGG7	Hypothetical zinc protease	ERGA_CDS_08480	-	Degradation of proteins	98.88	16	4	4
90	Q5HBX5|CLPP_EHRRW	ERWelgevonden	Q5FFG7	ATP-dependent Clp protease proteolytic subunit	ERGA_CDS_01970	clpP	Degradation of proteins	99.10	50	5	5
91	tr|Q5FFX6|Q5FFX6_EHRRG	ERGardel	Q5FFX6	Putative Protease IV	ERGA_CDS_06350	sppA	Degradation of proteins	99.06	30	5	5
92	tr|Q5FGF3|Q5FGF3_EHRRG	ERGardel	Q5FGF3	Protease activity modulator hflk	ERGA_CDS_08410	hflK	Degradation of proteins	99.18	24	7	7
93	tr|Q5FGF2|Q5FGF2_EHRRG	ERGardel	Q5FGF2	Protein HflC	ERGA_CDS_08420	hflC	Degradation of proteins	99.18	33	8	8
94	Q5FFG6|CLPX_EHRRG	ERGardel	Q5FFG6	ATP-dependent Clp protease ATP-binding subunit ClpX	ERGA_CDS_01980	clpX	Degradation of proteins	99.20	34	9	9
95	Q5FFZ5|AMPA_EHRRG	ERGardel	Q5FFZ5	Probable cytosol aminopeptidase	ERGA_CDS_06600	pepA	Degradation of proteins	99.20	31	9	9
96	tr|Q5FFG5|Q5FFG5_EHRRG	ERGardel	Q5FFG5	Lon protease	ERGA_CDS_01990	lon	Degradation of proteins	99.21	23	11	11
97	tr|Q5HAB2|Q5HAB2_EHRRW	ERWelgevonden	Q5FGC9	ATP-dependent hsl protease ATP-binding subunit	ERGA_CDS_08030	hslU	Degradation of proteins	99.21	43	17	17
98	tr|Q5FFM3|Q5FFM3_EHRRG	ERGardel	Q5FFM3	Ribonuclease E	ERGA_CDS_05680	rne	Degradation of RNA	89.12	12	2	2
99	Q5FHK5|PNP_EHRRG	ERGardel	Q5FHK5	Polyribonucleotide nucleotidyltransferase	ERGA_CDS_03570	pnp	Degradation of RNA	99.21	39	21	21
100	tr|Q5FHI7|Q5FHI7_EHRRG	ERGardel	Q5FHI7	Ribonucleoside-diphosphate reductase subunit beta	ERGA_CDS_03290	nrdB /	Deoxyribonucleotide metabolism	61.49	3	1	1
101	tr|Q5FFQ1|Q5FFQ1_EHRRG	ERGardel	Q5FFQ1	Ribonucleoside-diphosphate reductase	ERGA_CDS_05830	nrdA	Deoxyribonucleotide metabolism	94.87	8	2	2
102	tr|Q5FFN5|Q5FFN5_EHRRG	ERGardel	Q5FFN5	Putative uncharacterized protein	ERGA_CDS_05560	-	DNA replication, repair, recombination and degradation	72.58	8	1	1
103	tr|Q5FGR6|Q5FGR6_EHRRG	ERGardel	Q5FGR6	Putative uncharacterized protein	ERGA_CDS_09420	-	DNA replication, repair, recombination and degradation	84.21	24	2	2
104	tr|Q5FGW8|Q5FGW8_EHRRG	ERGardel	Q5FGW8	DNA gyrase subunit B	ERGA_CDS_04380	gyrB	DNA replication, repair, recombination and degradation	98.45	8	3	3
105	tr|Q5FHC7|Q5FHC7_EHRRG	ERGardel	Q5FHC7	DNA gyrase subunit A	ERGA_CDS_02420	gyrA	DNA replication, repair, recombination and degradation	98.89	19	4	4
106	tr|Q5FHH3|Q5FHH3_EHRRG	ERGardel	Q5FHH3	Putative DNA-binding protein HU	ERGA_CDS_02930	hupB	DNA replication, repair, recombination and degradation	98.88	57	5	5
107	tr|Q5FFF4|Q5FFF4_EHRRG	ERGardel	Q5FFF4	DNA mismatch repair protein	ERGA_CDS_02100	mutL	DNA replication, repair, recombination and degradation; DNA mismatch repair	98.97	12	4	4
108	tr|Q5FHD4|Q5FHD4_EHRRG	ERGardel	Q5FHD4	Single-stranded DNA-binding protein	ERGA_CDS_02840	ssb	DNA replication, repair, recombination and degradation; Homologous recombination	61.59	5	1	1
109	Q5FG39|RUVB_EHRRG	ERGardel	Q5FG39	Holliday junction ATP-dependent DNA helicase RuvB	ERGA_CDS_07020	ruvB	DNA replication, repair, recombination and degradation; Homologous recombination	77.85	11	1	1
110	Q5FGJ5|RECA_EHRRG	ERGardel	Q5FGJ5	Protein RecA	ERGA_CDS_08910	recA	DNA replication, repair, recombination and degradation; Homologous recombination	71.69	5	1	1
111	tr|Q5FGF1|Q5FGF1_EHRRG	ERGardel	Q5FGF1	Probable ribonuclease D	ERGA_CDS_08220	rnd	DNA replication, repair, recombination and degradation; Homologous recombination	98.41	14	4	4
112	Q5FF38|Y054_EHRRG	ERGardel	Q5FF38	UPF0102 protein	ERGA_CDS_00540	-	DNA replication, repair, recombination and degradation; Nucleotide excision repair	60.90	6	1	1
113	tr|Q5FG85|Q5FG85_EHRRG	ERGardel	Q5FG85	Transcription-repair coupling factor	ERGA_CDS_07590	mfd	DNA replication, repair, recombination and degradation; Nucleotide excision repair	69.69	4	1	1
114	tr|Q5FHI0|Q5FHI0_EHRRG	ERGardel	Q5FHI0	UvrABC system protein A (UvrA protein)	ERGA_CDS_03110	uvrA	DNA replication, repair, recombination and degradation; Nucleotide excision repair	96.07	8	2	2
115	tr|Q5FHG6|Q5FHG6_EHRRG	ERGardel	Q5FHG6	Putative uncharacterized protein	ERGA_CDS_03000	apxR*	DNA replication, repair, recombination and degradation; Nucleotide excision repair	99.06	40	5	5
116	tr|Q5FHF9|Q5FHF9_EHRRG	ERGardel	Q5FHF9	NADH-quinone oxidoreductase subunit C	ERGA_CDS_03070	nuoC	Electron transport	84.41	12	2	2
117	tr|Q5FGC5|Q5FGC5_EHRRG	ERGardel	Q5FGC5	Cytochrome c oxidase subunit 2	ERGA_CDS_08070	ctaC	Electron transport	94.30	14	2	2
118	Q5FGV3|NUOD_EHRRG	ERGardel	Q5FGV3	NADH-quinone oxidoreductase subunit D	ERGA_CDS_04530	nuoD	Electron transport	98.39	13	3	3
119	tr|Q5FH04|Q5FH04_EHRRG	ERGardel	Q5FH04	Ubiquinol-cytochrome c reductase iron-sulfur subunit	ERGA_CDS_05180	petA	Electron transport	98.56	29	3	3
120	tr|Q5FG34|Q5FG34_EHRRG	ERGardel	Q5FG34	Succinate dehydrogenase iron-sulfur protein	ERGA_CDS_07070	sdhB	Electron transport	98.42	14	3	3
121	tr|Q5FGW6|Q5FGW6_EHRRG	ERGardel	Q5FGW6	NADH-quinone oxidoreductase chain G	ERGA_CDS_04400	nuoG	Electron transport	99.06	15	4	4
122	tr|Q5FG33|Q5FG33_EHRRG	ERGardel	Q5FG33	Succinate dehydrogenase flavoprotein subunit	ERGA_CDS_07080	sdhA	Electron transport	99.06	14	5	5
123	tr|Q5FFW3|Q5FFW3_EHRRG	ERGardel	Q5FFW3	Quinone oxidoreductase	ERGA_CDS_06480	qor	Electron transport	99.20	39	9	9
124	tr|Q5FHH9|Q5FHH9_EHRRG	ERGardel	Q5FHH9	Enoyl-[acyl-carrier-protein] reductase [NADH]	ERGA_CDS_02870	fabI	Fatty acid metabolism	96.68	16	2	2
125	Q5FFT4|PLSX_EHRRG	ERGardel	Q5FFT4	Phosphate acyltransferase	ERGA_CDS_05930	plsX	Fatty acid metabolism	97.63	12	2	2
126	Q5FGI7|FABZ_EHRRG	ERGardel	Q5FGI7	3-hydroxyacyl-[acyl-carrier-protein] dehydratase	ERGA_CDS_08680	fabZ	Fatty acid metabolism	84.10	15	2	2
127	tr|Q5FFJ8|Q5FFJ8_EHRRG	ERGardel	Q5FFJ8	3-oxoacyl-[acyl-carrier-protein] synthase 2	ERGA_CDS_02130	fabF	Fatty acid metabolism	98.84	20	4	4
128	tr|Q5FHD3|Q5FHD3_EHRRG	ERGardel	Q5FHD3	Putative uncharacterized protein	ERGA_CDS_02850	-	Fatty acid metabolism	98.56	19	5	5
129	tr|Q5FH20|Q5FH20_EHRRG	ERGardel	Q5FH20	3-oxoacyl-[acyl-carrier protein] reductase	ERGA_CDS_03920	fabG	Fatty acid metabolism	99.09	59	5	5
130	tr|Q5FF93|Q5FF93_EHRRG	ERGardel	Q5FF93	Ribosome-binding ATPase YchF	ERGA_CDS_00940	ychF	GTP metabolic process	97.98	12	3	3
131	tr|Q5FHM8|Q5FHM8_EHRRG	ERGardel	Q5FHM8	Deoxyguanosinetriphosphate triphosphohydrolase-like protein	ERGA_CDS_03820	dgt	GTP metabolic process	98.57	13	3	3
132	tr|Q5FHN3|Q5FHN3_EHRRG	ERGardel	Q5FHN3	GTP-binding protein TypA/BipA homolog	ERGA_CDS_03770	typA	GTP metabolic process	99.17	21	6	6
133	tr|Q5FFB7|Q5FFB7_EHRRG	ERGardel	Q5FFB7	Apolipoprotein N-acyltransferase	ERGA_CDS_01150	lnt	Macromolecules synthesis and modification	91.63	10	2	2
134	Q5FHJ9|PSD_EHRRG	ERGardel	Q5FHJ9	Phosphatidylserine decarboxylase proenzyme	ERGA_CDS_03170	psd	Macromolecules synthesis and modification	91.70	31	3	3
135	tr|Q5FGJ2|Q5FGJ2_EHRRG	ERGardel	Q5FGJ2	Putative thiol:disulfide interchange protein dsbD	ERGA_CDS_08630	dsbD	Macromolecules synthesis and modification	98.20	13	3	3
136	tr|Q5FGM5|Q5FGM5_EHRRG	ERGardel	Q5FGM5	Map1-related protein	ERGA_CDS_09040	map1-11	MAP-1 family protein	71.53	6	1	1
137	tr|Q5FGL4|Q5FGL4_EHRRG	ERGardel	Q5FGL4	Map1-related protein	ERGA_CDS_09150	map1-1	MAP-1 family protein	84.41	7	2	2
138	tr|Q5FGM6|Q5FGM6_EHRRG	ERGardel	Q5FGM6	Map1-related protein	ERGA_CDS_09030	map1-12	MAP-1 family protein	98.42	12	3	3
139	tr|Q4L0C5|Q4L0C5_EHRRU	Cowdria ruminantium	Q5FGM0	Map1-6	ERGA_CDS_09090	map1-6	MAP-1 family protein	99.21	61	10	10
140	tr|Q4L0D3|Q4L0D3_EHRRU	Cowdria ruminantium	Q5FGM8	Map1-13	ERGA_CDS_09010	map1-13	MAP-1 family protein	99.21	52	12	12
141	tr|Q4L0B8|Q4L0B8_EHRRU	Cowdria ruminantium	Q5FGQ6	Map1+1	ERGA_CDS_09170	map1+1	MAP-1 family protein	99.21	67	12	12
142	tr|Q5FGM9|Q5FGM9_EHRRG	ERGardel	Q5FGM9	Map1-related protein	ERGA_CDS_09000	map1-14	MAP-1 family protein	99.21	52	14	14
143	tr|Q5FGQ7|Q5FGQ7_EHRRG	ERGardel	Q5FGQ7	Major antigenic protein 1	ERGA_CDS_09160	map1	MAP-1 family protein	99.21	74	25	1
144	tr|Q5FGX8|Q5FGX8_EHRRG	ERGardel	Q5FGX8	Putative uncharacterized protein	ERGA_CDS_04760	-	Membrane associated protein	61.65	10	1	1
145	tr|Q5FFX2|Q5FFX2_EHRRG	ERGardel	Q5FFX2	Putative uncharacterized protein	ERGA_CDS_06390	-	Membrane associated protein	61.31	3	1	1
146	tr|Q5FFW8|Q5FFW8_EHRRG	ERGardel	Q5FFW8	Putative uncharacterized protein	ERGA_CDS_06430	-	Membrane associated protein	81.38	25	1	1
147	tr|Q5FGN8|Q5FGN8_EHRRG	ERGardel	Q5FGN8	Putative uncharacterized protein	ERGA_CDS_09350	bax-1*	Membrane associated protein	75.58	8	1	1
148	tr|Q5FF34|Q5FF34_EHRRG	ERGardel	Q5FF34	Putative uncharacterized protein	ERGA_CDS_00120	-	Membrane associated protein	84.06	7	2	2
149	tr|Q5FGS3|Q5FGS3_EHRRG	ERGardel	Q5FGS3	Putative uncharacterized protein	ERGA_CDS_04340	-	Membrane associated protein	61.69	10	2	2
150	tr|Q5FH79|Q5FH79_EHRRG	ERGardel	Q5FH79	Putative uncharacterized protein	ERGA_CDS_01810	-	Membrane associated protein	98.93	26	4	4
151	tr|Q5FFL9|Q5FFL9_EHRRG	ERGardel	Q5FFL9	Putative uncharacterized protein	ERGA_CDS_05290	-	Membrane associated protein	99.06	19	5	5
152	tr|Q5FHC5|Q5FHC5_EHRRG	ERGardel	Q5FHC5	Putative uncharacterized protein	ERGA_CDS_02440	-	Membrane associated protein	99.16	37	7	7
153	tr|Q5HBD1|Q5HBD1_EHRRW	ERWelgevonden	Q5FH35	Putative uncharacterized protein	ERGA_CDS_04060	ankB*	Membrane associated protein	99.14	7	7	1
154	tr|Q5FH51|Q5FH51_EHRRG	ERGardel	Q5FH51	SCO2 like-protein	ERGA_CDS_01470	map2	Membrane associated protein	99.14	45	8	8
155	tr|Q5FFH4|Q5FFH4_EHRRG	ERGardel	Q5FFH4	Putative uncharacterized protein	ERGA_CDS_02370	-	Membrane associated protein	99.19	40	8	8
156	tr|Q5FHP2|Q5FHP2_EHRRG	ERGardel	Q5FHP2	Putative uncharacterized protein	ERGA_CDS_03680	-	Membrane associated protein	99.19	26	8	8
157	tr|Q5FH08|Q5FH08_EHRRG	ERGardel	Q5FH08	Putative uncharacterized protein	ERGA_CDS_05140	-	Membrane associated protein	99.19	19	8	8
158	tr|Q5HA54|Q5HA54_EHRRW	ERWelgevonden	Q5FGI8	Putative outer membrane protein	ERGA_CDS_08670	-	Membrane associated protein	99.17	52	9	9
159	tr|Q5FFQ4|Q5FFQ4_EHRRG	ERGardel	Q5FFQ4	Peptidoglycan-associated lipoprotein	ERGA_CDS_05800	pal	Membrane associated protein	99.20	69	11	11
160	tr|Q5FGC2|Q5FGC2_EHRRG	ERGardel	Q5FGC2	Putative uncharacterized protein	ERGA_CDS_08100	-	Membrane associated protein	99.21	86	14	14
161	tr|Q5FGU8|Q5FGU8_EHRRG	ERGardel	Q5FGU8	Putative uncharacterized protein	ERGA_CDS_04580	-	Membrane associated protein	99.21	75	24	1
162	tr|Q5FGI9|Q5FGI9_EHRRG	ERGardel	Q5FGI9	Outer membrane protein assembly factor BamA	ERGA_CDS_08660	bamA/	Membrane associated protein	99.21	51	28	28
163	tr|Q5FH07|Q5FH07_EHRRG	ERGardel	Q5FH07	Putative uncharacterized protein	ERGA_CDS_05150	-	Membrane associated protein	99.21	81	34	34
164	tr|Q5FH29|Q5FH29_EHRRG	ERGardel	Q5FH29	Putative uncharacterized protein	ERGA_CDS_03830	-	Membrane associated protein	99.21	46	37	37
165	tr|Q5FGF6|Q5FGF6_EHRRG	ERGardel	Q5FGF6	Putative uncharacterized protein	ERGA_CDS_08380	virB2	Pathogenicity-associated protein	61.65	10	1	1
166	tr|Q5FFL0|Q5FFL0_EHRRG	ERGardel	Q5FFL0	Putative uncharacterized protein	ERGA_CDS_05380	virB6	Pathogenicity-associated protein	94.03	4	2	2
167	tr|Q5FF32|Q5FF32_EHRRG	ERGardel	Q5FF32	VirB11 protein	ERGA_CDS_00140	virB11	Pathogenicity-associated protein	99.19	30	8	8
168	tr|Q5HCE7|Q5HCE7_EHRRW	ERWelgevonden	Q5FF29	Type IV secretion system protein VirB8	ERGA_CDS_00170	virB8	Pathogenicity-associated protein	99.21	63	10	10
169	tr|Q5FF33|Q5FF33_EHRRG	ERGardel	Q5FF33	Putative virD4 protein	ERGA_CDS_00130	virD4	Pathogenicity-associated protein	99.21	19	11	11
170	tr|Q5FFK8|Q5FFK8_EHRRG	ERGardel	Q5FFK8	VIRB4 protein	ERGA_CDS_05400	virB4	Pathogenicity-associated protein	99.21	25	11	11
171	tr|Q5FF31|Q5FF31_EHRRG	ERGardel	Q5FF31	VirB10 protein	ERGA_CDS_00150	virB10	Pathogenicity-associated protein	99.21	45	13	13
172	tr|Q5FF30|Q5FF30_EHRRG	ERGardel	Q5FF30	Probable conjugal transfer protein trbG	ERGA_CDS_00160	virB9	Pathogenicity-associated protein	99.21	55	15	15
173	tr|Q5FG58|Q5FG58_EHRRG	ERGardel	Q5FG58	Phosphoribosylaminoimidazole-succinocarboxamide synthase	ERGA_CDS_07270	purC	Purine ribonucleotide biosynthesis	61.69	5	1	1
174	Q5FFQ3|PURA_EHRRG	ERGardel	Q5FFQ3	Adenylosuccinate synthetase	ERGA_CDS_05810	purA	Purine ribonucleotide biosynthesis	96.61	16	2	2
175	tr|Q5FGA7|Q5FGA7_EHRRG	ERGardel	Q5FGA7	Inosine-5'-monophosphate dehydrogenase	ERGA_CDS_07810	guaB	Purine ribonucleotide biosynthesis	99.17	24	6	6
176	Q5FF75|GUAA_EHRRG	ERGardel	Q5FF75	GMP synthase	ERGA_CDS_00650	guaA	Purine ribonucleotide biosynthesis	99.18	23	7	7
177	tr|Q5FGC1|Q5FGC1_EHRRG	ERGardel	Q5FGC1	Phosphoribosylamine--glycine ligase	ERGA_CDS_08110	purD	Purine ribonucleotide biosynthesis	99.21	39	9	9
178	tr|Q5FGI6|Q5FGI6_EHRRG	ERGardel	Q5FGI6	Bifunctional purine biosynthesis protein	ERGA_CDS_08690	purH	Purine ribonucleotide biosynthesis	99.21	32	10	10
179	Q5FFC3|PYRG_EHRRG	ERGardel	Q5FFC3	CTP synthase	ERGA_CDS_01090	pyrG	Pyrimidine ribonucleotide biosynthesis	84.61	6	2	2
180	Q5FG35|THYX_EHRRG	ERGardel	Q5FG35	Thymidylate synthase	ERGA_CDS_07060	thyX	Pyrimidine ribonucleotide biosynthesis	98.79	29	4	4
181	tr|Q5FFC9|Q5FFC9_EHRRG	ERGardel	Q5FFC9	Putative uncharacterized protein	ERGA_CDS_01750	dhoD/	Pyrimidine ribonucleotide biosynthesis	99.00	27	5	5
182	tr|Q5HA32|Q5HA32_EHRRW	ERWelgevonden	Q5FGJ6	Orotate phosphoribosyltransferase	ERGA_CDS_08900	pyrE	Pyrimidine ribonucleotide biosynthesis	99.20	66	11	11
183	Q5FGT9|MDH_EHRRG	ERGardel	Q5FGT9	Malate dehydrogenase	ERGA_CDS_04180	mdh	Pyruvate dehydrogenase and TCA cycle	84.02	8	2	2
184	tr|Q5FH55|Q5FH55_EHRRG	ERGardel	Q5FH55	Succinyl-CoA ligase [ADP-forming] subunit alpha	ERGA_CDS_01430	sucD	Pyruvate dehydrogenase and TCA cycle	98.41	13	3	3
185	tr|Q5FF96|Q5FF96_EHRRG	ERGardel	Q5FF96	Pyruvate dehydrogenase E1 component, beta subunit	ERGA_CDS_00910	pdhB	Pyruvate dehydrogenase and TCA cycle	98.89	20	4	4
186	tr|Q5FFV6|Q5FFV6_EHRRG	ERGardel	Q5FFV6	Fumarate hydratase class II	ERGA_CDS_06550	fumC	Pyruvate dehydrogenase and TCA cycle	99.00	15	4	4
187	tr|Q5FF82|Q5FF82_EHRRG	ERGardel	Q5FF82	Dihydrolipoamide acetyltransferase component of pyruvate dehydrogenase complex	ERGA_CDS_00580	pdhC	Pyruvate dehydrogenase and TCA cycle	98.79	17	5	5
188	tr|Q5FGE6|Q5FGE6_EHRRG	ERGardel	Q5FGE6	Aconitate hydratase	ERGA_CDS_08270	acnA	Pyruvate dehydrogenase and TCA cycle	99.06	14	5	5
189	Q5FH54|SUCC_EHRRG	ERGardel	Q5FH54	Succinyl-CoA ligase [ADP-forming] subunit beta	ERGA_CDS_01440	sucC	Pyruvate dehydrogenase and TCA cycle	99.20	54	9	1
190	tr|Q5FGN5|Q5FGN5_EHRRG	ERGardel	Q5FGN5	Isocitrate dehydrogenase [NADP]	ERGA_CDS_08940	icd	Pyruvate dehydrogenase and TCA cycle	99.19	34	9	9
191	tr|Q5FGH6|Q5FGH6_EHRRG	ERGardel	Q5FGH6	Dihydrolipoamide succinyltransferase component of 2-oxoglutarate dehydrogenase complex	ERGA_CDS_08590	sucB	Pyruvate dehydrogenase and TCA cycle	99.21	53	10	10
192	tr|Q5FG04|Q5FG04_EHRRG	ERGardel	Q5FG04	Pyruvate,phosphate dikinase	ERGA_CDS_06940	ppdK	Pyruvate dehydrogenase and TCA cycle	99.21	30	12	12
193	tr|Q5FHF3|Q5FHF3_EHRRG	ERGardel	Q5FHF3	2-oxoglutarate dehydrogenase E1 component	ERGA_CDS_02650	sucA	Pyruvate dehydrogenase and TCA cycle	99.21	36	19	19
194	tr|Q5FHJ6|Q5FHJ6_EHRRG	ERGardel	Q5FHJ6	Inositol-1-monophosphatase	ERGA_CDS_03200	suhB	Regulatory function	83.04	27	1	1
195	tr|Q5FF94|Q5FF94_EHRRG	ERGardel	Q5FF94	TldD protein homolog	ERGA_CDS_00930	tldD	Regulatory function	98.81	19	3	1
196	tr|Q5FG19|Q5FG19_EHRRG	ERGardel	Q5FG19	Putative uncharacterized protein	ERGA_CDS_06790	-	Regulatory function	98.25	15	3	3
197	tr|Q5FH36|Q5FH36_EHRRG	ERGardel	Q5FH36	Probable sigma(54) modulation protein	ERGA_CDS_04050	-	Regulatory function	98.19	18	4	4
198	tr|Q5FGD3|Q5FGD3_EHRRG	ERGardel	Q5FGD3	Putative uncharacterized protein	ERGA_CDS_08200	-	Regulatory function	99.03	22	5	5
199	tr|Q5FGD2|Q5FGD2_EHRRG	ERGardel	Q5FGD2	Putative uncharacterized protein	ERGA_CDS_08210	-	Regulatory function	99.20	52	11	11
200	tr|Q5FHJ3|Q5FHJ3_EHRRG	ERGardel	Q5FHJ3	Putative regulatory component of sensory transduction system	ERGA_CDS_03230	-	Regulatory function (Two-component system)	99.09	26	5	5
201	Q5FFA8|RS16_EHRRG	ERGardel	Q5FFA8	30S ribosomal protein S16	ERGA_CDS_01240	rpsP	Ribosomal proteins	66.01	28	1	1
202	Q5FH69|RL20_EHRRG	ERGardel	Q5FH69	50S ribosomal protein L20	ERGA_CDS_01290	rplT	Ribosomal proteins	61.38	8	1	1
203	tr|Q5FFE1|Q5FFE1_EHRRG	ERGardel	Q5FFE1	50S ribosomal protein L10	ERGA_CDS_01630	rplJ	Ribosomal proteins	61.69	7	1	1
204	Q5FFS2|RL17_EHRRG	ERGardel	Q5FFS2	50S ribosomal protein L17	ERGA_CDS_06050	rplQ	Ribosomal proteins	62.87	26	1	1
205	tr|Q5FFR3|Q5FFR3_EHRRG	ERGardel	Q5FFR3	50S ribosomal protein L6	ERGA_CDS_06140	rplF	Ribosomal proteins	74.77	11	1	1
206	Q5FFU5|RL22_EHRRG	ERGardel	Q5FFU5	50S ribosomal protein L22	ERGA_CDS_06240	rplV	Ribosomal proteins	61.60	7	1	1
207	tr|Q5FFU2|Q5FFU2_EHRRG	ERGardel	Q5FFU2	50S ribosomal protein L23	ERGA_CDS_06270	rlpW	Ribosomal proteins	61.68	9	1	1
208	Q5FGP4|RL19_EHRRG	ERGardel	Q5FGP4	50S ribosomal protein L19	ERGA_CDS_09290	rplS	Ribosomal proteins	81.51	33	1	1
209	Q5FFE9|RS12_EHRRG	ERGardel	Q5FFE9	30S ribosomal protein S12	ERGA_CDS_01550	rpsL	Ribosomal proteins	91.32	46	2	2
210	Q5FFE8|RS7_EHRRG	ERGardel	Q5FFE8	30S ribosomal protein S7	ERGA_CDS_01560	rpsG	Ribosomal proteins	97.73	22	2	2
211	tr|Q5FFE0|Q5FFE0_EHRRG	ERGardel	Q5FFE0	50S ribosomal protein L7/L12	ERGA_CDS_01640	rplL	Ribosomal proteins	61.69	11	2	2
212	Q5FHK6|RS15_EHRRG	ERGardel	Q5FHK6	30S ribosomal protein S15	ERGA_CDS_03560	rpsO	Ribosomal proteins	78.91	29	2	2
213	Q5FH97|RL27_EHRRG	ERGardel	Q5FH97	50S ribosomal protein L27	ERGA_CDS_04940	rpmA	Ribosomal proteins	84.40	25	2	2
214	Q5FFS0|RS11_EHRRG	ERGardel	Q5FFS0	30S ribosomal protein S11	ERGA_CDS_06070	rpsK	Ribosomal proteins	61.70	15	2	2
215	Q5FFR9|RS13_EHRRG	ERGardel	Q5FFR9	30S ribosomal protein S13	ERGA_CDS_06080	rpsM	Ribosomal proteins	96.58	34	2	2
216	Q5FFR4|RL18_EHRRG	ERGardel	Q5FFR4	50S ribosomal protein L18	ERGA_CDS_06130	rplR	Ribosomal proteins	91.28	28	2	2
217	Q5FFV4|RS8_EHRRG	ERGardel	Q5FFV4	30S ribosomal protein S8	ERGA_CDS_06150	rpsH	Ribosomal proteins	88.73	25	2	2
218	Q5FFU9|RS17_EHRRG	ERGardel	Q5FFU9	30S ribosomal protein S17	ERGA_CDS_06200	rpsQ	Ribosomal proteins	84.18	24	2	2
219	Q5FFU7|RL16_EHRRG	ERGardel	Q5FFU7	50S ribosomal protein L16	ERGA_CDS_06220	rplP	Ribosomal proteins	83.71	16	2	2
220	Q5FFU4|RS19_EHRRG	ERGardel	Q5FFU4	30S ribosomal protein S19	ERGA_CDS_06250	rpsS	Ribosomal proteins	71.36	23	2	2
221	Q5FG28|RS18_EHRRG	ERGardel	Q5FG28	30S ribosomal protein S18	ERGA_CDS_07130	rpsR	Ribosomal proteins	84.37	26	2	2
222	tr|Q5FH53|Q5FH53_EHRRG	ERGardel	Q5FH53	Probable 30S ribosomal protein S21	ERGA_CDS_01450	rpsU	Ribosomal proteins	98.49	43	3	3
223	Q5FFR5|RS5_EHRRG	ERGardel	Q5FFR5	30S ribosomal protein S5	ERGA_CDS_06120	rpsE	Ribosomal proteins	98.52	32	3	3
224	Q5FFT9|RS10_EHRRG	ERGardel	Q5FFT9	30S ribosomal protein S10	ERGA_CDS_06300	rpsJ	Ribosomal proteins	98.36	22	3	3
225	Q5FG29|RL9_EHRRG	ERGardel	Q5FG29	50S ribosomal protein L9	ERGA_CDS_07120	rplI	Ribosomal proteins	83.79	14	3	3
226	tr|Q5FGD6|Q5FGD6_EHRRG	ERGardel	Q5FGD6	30S ribosomal protein S9	ERGA_CDS_08170	rpsI	Ribosomal proteins	98.43	38	3	3
227	tr|Q5FFE3|Q5FFE3_EHRRG	ERGardel	Q5FFE3	50S ribosomal protein L11	ERGA_CDS_01610	rplK	Ribosomal proteins	98.88	41	4	4
228	Q5FFE2|RL1_EHRRG	ERGardel	Q5FFE2	50S ribosomal protein L1	ERGA_CDS_01620	rplA	Ribosomal proteins	98.45	24	4	4
229	Q5FFR6|RL15_EHRRG	ERGardel	Q5FFR6	50S ribosomal protein L15	ERGA_CDS_06110	rplO	Ribosomal proteins	98.88	32	4	4
230	Q5FFU6|RS3_EHRRG	ERGardel	Q5FFU6	30S ribosomal protein S3	ERGA_CDS_06230	rpsC	Ribosomal proteins	98.62	27	4	4
231	tr|Q5FGD7|Q5FGD7_EHRRG	ERGardel	Q5FGD7	50S ribosomal protein L13	ERGA_CDS_08160	rplM	Ribosomal proteins	98.88	42	4	4
232	Q5FFV2|RL5_EHRRG	ERGardel	Q5FFV2	50S ribosomal protein L5	ERGA_CDS_06170	rplE	Ribosomal proteins	98.88	32	5	5
233	Q5FFA2|RL25_EHRRG	ERGardel	Q5FFA2	50S ribosomal protein L25	ERGA_CDS_00850	rplY	Ribosomal proteins	99.09	40	6	6
234	Q5FH70|RS4_EHRRG	ERGardel	Q5FH70	30S ribosomal protein S4	ERGA_CDS_01900	rpsD	Ribosomal proteins	99.14	32	6	6
235	tr|Q5FFU0|Q5FFU0_EHRRG	ERGardel	Q5FFU0	50S ribosomal protein L3	ERGA_CDS_06290	rplC	Ribosomal proteins	98.89	31	6	1
236	Q5FFU3|RL2_EHRRG	ERGardel	Q5FFU3	50S ribosomal protein L2	ERGA_CDS_06260	rplB	Ribosomal proteins	99.19	40	7	7
237	Q5FFU1|RL4_EHRRG	ERGardel	Q5FFU1	50S ribosomal protein L4	ERGA_CDS_06280	rplD	Ribosomal proteins	99.18	45	7	7
238	Q5FGZ8|RS2_EHRRG	ERGardel	Q5FGZ8	30S ribosomal protein S2	ERGA_CDS_05240	rpsB	Ribosomal proteins	99.19	42	10	10
239	tr|Q5FFT5|Q5FFT5_EHRRG	ERGardel	Q5FFT5	30S ribosomal protein S1	ERGA_CDS_06340	rpsA	Ribosomal proteins	99.21	38	11	11
240	tr|Q5FF67|Q5FF67_EHRRG	ERGardel	Q5FF67	Transcription elongation factor	ERGA_CDS_00730	greA	RNA synthesis and modification	94.77	22	2	2
241	tr|Q5FFF1|Q5FFF1_EHRRG	ERGardel	Q5FFF1	Putative uncharacterized protein	ERGA_CDS_01530	-	RNA synthesis and modification	98.18	10	3	3
242	Q5FHG7|RPOZ_EHRRG	ERGardel	Q5FHG7	DNA-directed RNA polymerase subunit omega	ERGA_CDS_02990	rpoZ	RNA synthesis and modification	98.60	36	3	3
243	tr|Q5FFE4|Q5FFE4_EHRRG	ERGardel	Q5FFE4	Transcription termination/antitermination protein	ERGA_CDS_01600	nusG	RNA synthesis and modification	98.88	31	5	5
244	tr|Q5FH66|Q5FH66_EHRRG	ERGardel	Q5FH66	Transcription termination factor	ERGA_CDS_01320	rho	RNA synthesis and modification	99.20	32	8	8
245	tr|Q5FHI1|Q5FHI1_EHRRG	ERGardel	Q5FHI1	RNA polymerase sigma factor	ERGA_CDS_03350	rpoD	RNA synthesis and modification	99.20	30	8	8
246	tr|Q5FGX2|Q5FGX2_EHRRG	ERGardel	Q5FGX2	Transcription elongation protein	ERGA_CDS_04820	nusA	RNA synthesis and modification	99.18	26	8	8
247	Q5FFS1|RPOA_EHRRG	ERGardel	Q5FFS1	DNA-directed RNA polymerase subunit alpha	ERGA_CDS_06060	rpoA	RNA synthesis and modification	99.21	60	15	15
248	Q5FFD8|RPOC_EHRRG	ERGardel	Q5FFD8	DNA-directed RNA polymerase subunit beta	ERGA_CDS_01660	rpoC	RNA synthesis and modification	99.21	40	38	38
249	Q5FFD9|RPOB_EHRRG	ERGardel	Q5FFD9	DNA-directed RNA polymerase subunit beta	ERGA_CDS_01650	rpoB	RNA synthesis and modification	99.21	52	49	49
250	Q5FGZ9|EFTS_EHRRG	ERGardel	Q5FGZ9	Elongation factor Ts	ERGA_CDS_05230	tsf	Translation factors, modification of ribosomes and nascent peptides	71.28	19	1	1
251	Q5FG66|RRF_EHRRG	ERGardel	Q5FG66	Ribosome-recycling factor	ERGA_CDS_07530	frr	Translation factors, modification of ribosomes and nascent peptides	98.82	59	3	3
252	Q5FHJ7|EFP_EHRRG	ERGardel	Q5FHJ7	Elongation factor P	ERGA_CDS_03190	efp	Translation factors, modification of ribosomes and nascent peptides	98.42	18	4	4
253	Q5FGX3|IF2_EHRRG	ERGardel	Q5FGX3	Translation initiation factor IF-2	ERGA_CDS_04810	infB	Translation factors, modification of ribosomes and nascent peptides	99.18	25	7	7
254	Q5FFE7|EFG_EHRRG	ERGardel	Q5FFE7	Elongation factor G	ERGA_CDS_01570	fusA	Translation factors, modification of ribosomes and nascent peptides	99.21	42	16	16
255	Q5FFE6|EFTU_EHRRG	ERGardel	Q5FFE6	Elongation factor Tu	ERGA_CDS_01580/	tuf1/	Translation factors, modification of ribosomes and nascent peptides	99.21	77	22	22
256	tr|Q5FHF5|Q5FHF5_EHRRG	ERGardel	Q5FHF5	Putative uncharacterized protein	ERGA_CDS_02630	-	Transporter	81.23	6	1	1
257	tr|Q5FG25|Q5FG25_EHRRG	ERGardel	Q5FG25	Putative uncharacterized protein	ERGA_CDS_07160	-	Transporter	62.89	6	1	1
258	tr|Q5FG10|Q5FG10_EHRRG	ERGardel	Q5FG10	Putative uncharacterized protein	ERGA_CDS_06880	-	Transporter (osmotic pressure)	60.97	4	1	1
259	tr|Q5FFN3|Q5FFN3_EHRRG	ERGardel	Q5FFN3	Signal recognition particle protein	ERGA_CDS_05580	ffh	Transporter (Proteins and peptides)	98.71	26	3	3
260	tr|Q5FGD8|Q5FGD8_EHRRG	ERGardel	Q5FGD8	Outer membrane protein tolC	ERGA_CDS_08150	tolC	Transporter (Proteins and peptides)	99.14	17	6	6
261	Q5FG94|SECB_EHRRG	ERGardel	Q5FG94	Protein-export protein SecB	ERGA_CDS_07740	secB	Transporter (Proteins and peptides)	99.18	67	7	7
262	Q5FGQ3|SECA_EHRRG	ERGardel	Q5FGQ3	Protein translocase subunit SecA	ERGA_CDS_09200	secA	Transporter (Proteins and peptides)	99.21	33	12	12
263	tr|Q5FFA7|Q5FFA7_EHRRG	ERGardel	Q5FFA7	Proline/betaine transporter	ERGA_CDS_01250	proP	Transporters (aminoacids)	61.44	2	1	1
264	tr|Q5FF99|Q5FF99_EHRRG	ERGardel	Q5FF99	Glutathione-regulated potassium-efflux system protein	ERGA_CDS_00880	kefB	Transporters (cations)	61.92	4	1	1
265	tr|Q5FFA9|Q5FFA9_EHRRG	ERGardel	Q5FFA9	Possible major ferric iron binding protein	ERGA_CDS_01230	fpb	Transporters (cations)	99.20	37	10	10
266	tr|Q5FH47|Q5FH47_EHRRG	ERGardel	Q5FH47	Alkaline protease secretion protein	ERGA_CDS_01510	aprE	Transporters (others)	91.66	9	2	2
267	Q5FFG8|TIG_EHRRG	ERGardel	Q5FFG8	Trigger factor	ERGA_CDS_01960	tig	Transporters (Proteins and peptides)	99.20	30	11	11
268	Q5FF19|MNME_EHRRG	ERGardel	Q5FF19	tRNA modification GTPase	ERGA_CDS_00280	mnmE/	tRNA and aminoacyl-tRNA modification	81.75	5	1	1
269	Q5FFG4|FMT_EHRRG	ERGardel	Q5FFG4	Methionyl-tRNA formyltransferase	ERGA_CDS_02000	fmt	tRNA and aminoacyl-tRNA modification	61.60	3	1	1
270	tr|Q5FF48|Q5FF48_EHRRG	ERGardel	Q5FF48	Peptide deformylase	ERGA_CDS_00440	def	tRNA and aminoacyl-tRNA modification	98.41	20	3	3
271	Q5FHD2|GATB_EHRRG	ERGardel	Q5FHD2	Aspartyl/glutamyl-tRNA(Asn/Gln) amidotransferase subunit B	ERGA_CDS_02860	gatB	tRNA and aminoacyl-tRNA modification	98.41	16	3	3
272	tr|Q5FHL4|Q5FHL4_EHRRG	ERGardel	Q5FHL4	Putative uncharacterized protein	ERGA_CDS_03480	-	tRNA and aminoacyl-tRNA modification	98.35	19	3	3
273	tr|Q5FGW7|Q5FGW7_EHRRG	ERGardel	Q5FGW7	Putative uncharacterized protein	ERGA_CDS_04390	-	uncharacterized protein	61.68	17	1	1
274	tr|Q5FG50|Q5FG50_EHRRG	ERGardel	Q5FG50	Putative uncharacterized protein	ERGA_CDS_07350	-	uncharacterized protein	73.96	5	1	1
275	tr|Q5FH67|Q5FH67_EHRRG	ERGardel	Q5FH67	Putative uncharacterized protein	ERGA_CDS_01310	-	uncharacterized protein	84.41	11	2	2
276	tr|Q5FHM1|Q5FHM1_EHRRG	ERGardel	Q5FHM1	Putative uncharacterized protein	ERGA_CDS_03410	-	uncharacterized protein	85.23	54	2	2
277	tr|Q5FFV7|Q5FFV7_EHRRG	ERGardel	Q5FFV7	Putative uncharacterized protein	ERGA_CDS_06540	-	uncharacterized protein	84.41	27	2	2
278	tr|Q5FF27|Q5FF27_EHRRG	ERGardel	Q5FF27	Putative uncharacterized protein	ERGA_CDS_00190	-	uncharacterized protein	98.64	19	3	3
279	tr|Q5FF53|Q5FF53_EHRRG	ERGardel	Q5FF53	Putative uncharacterized protein	ERGA_CDS_00390	-	uncharacterized protein	98.42	39	3	3
280	tr|Q5FFH0|Q5FFH0_EHRRG	ERGardel	Q5FFH0	Putative uncharacterized protein	ERGA_CDS_01940	-	uncharacterized protein	98.69	21	3	3
281	tr|Q5FF58|Q5FF58_EHRRG	ERGardel	Q5FF58	Putative uncharacterized protein	ERGA_CDS_00570	-	uncharacterized protein	98.82	3	4	4
282	tr|Q5FHA5|Q5FHA5_EHRRG	ERGardel	Q5FHA5	Putative exported protein	ERGA_CDS_04860	-	uncharacterized protein	98.44	17	4	4
283	tr|Q5FFN9|Q5FFN9_EHRRG	ERGardel	Q5FFN9	Putative uncharacterized protein	ERGA_CDS_05520	-	uncharacterized protein	98.89	24	4	4
284	tr|Q5FFY4|Q5FFY4_EHRRG	ERGardel	Q5FFY4	Putative uncharacterized protein	ERGA_CDS_06710	-	uncharacterized protein	98.88	25	4	4
285	tr|Q5HBQ8|Q5HBQ8_EHRRW	ERWelgevonden	Q5FHE9	Putative uncharacterized protein	ERGA_CDS_02690	ats-1*	uncharacterized protein	98.99	27	5	5
286	tr|Q5FGL3|Q5FGL3_EHRRG	ERGardel	Q5FGL3	Putative uncharacterized protein	ERGA_CDS_08730	-	uncharacterized protein	99.10	17	5	5
287	tr|Q5FFX9|Q5FFX9_EHRRG	ERGardel	Q5FFX9	Putative uncharacterized protein	ERGA_CDS_06760	-	uncharacterized protein	99.09	33	6	6
288	tr|Q5FFB8|Q5FFB8_EHRRG	ERGardel	Q5FFB8	Putative uncharacterized protein	ERGA_CDS_01140	-	uncharacterized protein	99.17	13	7	7
289	tr|Q5FFH5|Q5FFH5_EHRRG	ERGardel	Q5FFH5	Putative uncharacterized protein	ERGA_CDS_02360	-	uncharacterized protein	99.19	20	8	8
290	tr|Q5HB93|Q5HB93_EHRRW	ERWelgevonden	Q5FGV8	Putative uncharacterized protein	ERGA_CDS_04480	-	uncharacterized protein	99.13	47	9	9
291	tr|Q5FG56|Q5FG56_EHRRG	ERGardel	Q5FG56	Putative uncharacterized protein	ERGA_CDS_07290	-	uncharacterized protein	99.21	19	9	9
292	tr|Q5FGE2|Q5FGE2_EHRRG	ERGardel	Q5FGE2	Putative uncharacterized protein	ERGA_CDS_08310	-	uncharacterized protein	99.21	28	20	20
	Note: a) Peaks score: the MS/MS spectra obtained for the samples processed by 1DE-nanoLC were submitted to database search also using PEAKS search engine tool (PEAKS Studio 5.3; Bioinformatics Solutions Inc., Waterloo, ON, Canada), combining 3 search engines MASCOT, X!Tandem and Peaks DB. b) Coverage stands for “Protein sequence coverage” and was obtained using PEAKS search engine tool (PEAKS Stu…
