# Supplementary material for: Comparative Proteomic Profiling of Ehrlichia ruminantium Pathogenic Strain and Its High-Passaged Attenuated Strain Reveals Virulence and Attenuation-Associated Proteins
Source: PLoS One. 2015 Dec 21;10(12):e0145328. doi: 10.1371/journal.pone.0145328 (PMC4686967; doi:10.1371/journal.pone.0145328)
Supplement: S2 Table — Three biological replicates per strain were independently used and the results analyzed with Peaks software (using using simultaneously Peaks DB, MASCOT and X!Tandem algorithms). For each protein, columns denote the accession number, species, corresponding accession number in ERGardel strain, protein name, ordered locus name, gene name, function, Peaks software protein score (%), sequence coverage (%), number of peptides matched per identified protein, and the number of unique peptides. (XLSX) [file pone.0145328.s008.xlsx]

## Sheet: only in ERGvir_LC
	S2 Table. Strain-specific proteins identified in ERGvir strain by 1DE-nanoLC-MALDI-TOF/TOF. Three biological replicates per strain were independently used and the results analyzed with Peaks software (using using simultaneously Peaks DB, MASCOT and X!Tandem algorithms). For each protein, columns denote the accession number, species, corresponding accession number in ERGardel strain, protein name,…
	Accession nb	Species	Accession nb in ER Gardel	Protein name	Ordered Locus name	Gene name	Function	Peaks score (%)(a)	Coverage (%) (b)	#Peptides	#Unique
1	Q5FFT1|PSTB_EHRRG	ERGardel	Q5FFT1	Phosphate import ATP-binding protein	ERGA_CDS_05960	pstB	ABC transporters	62.09	19	1	1
2	Q5FFT0|DAPB_EHRRG	ERGardel	Q5FFT0	4-hydroxy-tetrahydrodipicolinate reductase	ERGA_CDS_05970	dapB	Aminoacid metabolism	94.44	20	2	2
3	Q5FH91|SYI_EHRRG	ERGardel	Q5FH91	Isoleucine-tRNA ligase	ERGA_CDS_05000	ileS	Aminoacyl-tRNA synthetases	92.44	6	1	1
4	Q5FHI9|SYC_EHRRG	ERGardel	Q5FHI9	Cysteine-tRNA ligase	ERGA_CDS_03270	cysS	Aminoacyl-tRNA synthetases	72.56	5	1	1
5	tr|Q5FGK5|Q5FGK5_EHRRG	ERGardel	Q5FGK5	Putative uncharacterized protein	ERGA_CDS_08810	atpF	ATP-synthase complex	61.70	8	1	1
6	Q5FGK8|ATP6_EHRRG	ERGardel	Q5FGK8	ATP synthase subunit a	ERGA_CDS_08780	atpB	ATP-synthase complex	61.66	4	1	1
7	tr|Q5FGY7|Q5FGY7_EHRRG	ERGardel	Q5FGY7	Coproporphyrinogen III oxidase	ERGA_CDS_04670	hemF	Biosynthesis of co-factors (Heme and porphyrins)	61.69	3	1	1
8	tr|Q5FFQ0|Q5FFQ0_EHRRG	ERGardel	Q5FFQ0	Possible geranyltranstransferase	ERGA_CDS_05840	ispA	Biosynthesis of co-factors (Menaquinone and ubiquinones)	61.69	4	1	1
9	tr|Q5FFS8|Q5FFS8_EHRRG	ERGardel	Q5FFS8	4-hydroxybenzoate octaprenyltransferase	ERGA_CDS_05990	ubiA	Biosynthesis of co-factors (Menaquinone and ubiquinones)	61.57	4	1	1
10	tr|Q5FG11|Q5FG11_EHRRG	ERGardel	Q5FG11	Glutathione synthetase	ERGA_CDS_06870	gshB	Biosynthesis of co-factors (others)	61.22	4	1	1
11	tr|Q5FHE7|Q5FHE7_EHRRG	ERGardel	Q5FHE7	Probable glutamine-dependent NAD(+) synthetase	ERGA_CDS_02710	nadE	Biosynthesis of co-factors (others)	61.22	5	1	1
12	tr|Q5FG21|Q5FG21_EHRRG	ERGardel	Q5FG21	Glutaredoxin	ERGA_CDS_07200	grxC2	Cell redox homeostasis	61.64	10	1	1
13	tr|Q5FF23|Q5FF23_EHRRG	ERGardel	Q5FF23	Phosphoglycerate kinase	ERGA_CDS_00230	pgK	Central intermediary metabolism	98.77	14	3	3
14	tr|Q5FF83|Q5FF83_EHRRG	ERGardel	Q5FF83	Putative uncharacterized protein	ERGA_CDS_00820	-	Central intermediary metabolism	70.99	9	1	1
15	tr|Q5FFY6|Q5FFY6_EHRRG	ERGardel	Q5FFY6	Fructose-1,6-bisphosphatase	ERGA_CDS_06690	glpX	Central intermediary metabolism	61.63	17	1	1
16	Q5FHG1|SURE_EHRRG	ERGardel	Q5FHG1	5'-nucleotidase	ERGA_CDS_03050	surE	Chaperone	61.68	4	1	1
17	tr|Q5FGP8|Q5FGP8_EHRRG	ERGardel	Q5FGP8	Sporulation initiation inhibitor protein	ERGA_CDS_09250	soj (=parA)	Chromosome replication	73.52	9	1	1
18	tr|Q5FFN7|Q5FFN7_EHRRG	ERGardel	Q5FFN7	Putative uncharacterized protein	ERGA_CDS_05540	-	Degradation of proteins	78.47	4	1	1
19	tr|Q5FGI0|Q5FGI0_EHRRG	ERGardel	Q5FGI0	Methionine aminopeptidase	ERGA_CDS_08550	map	Degradation of proteins	63.34	11	1	1
20	tr|Q5FF54|Q5FF54_EHRRG	ERGardel	Q5FF54	DNA polymerase	ERGA_CDS_00380	polA	DNA replication, repair, recombination and degradation	63.01	4	1	1
21	tr|Q5FHG3|Q5FHG3_EHRRG	ERGardel	Q5FHG3	Putative uncharacterized protein	ERGA_CDS_03030	-	DNA replication, repair, recombination and degradation	61.68	6	1	1
22	tr|Q5FHL9|Q5FHL9_EHRRG	ERGardel	Q5FHL9	DNA topoisomerase	ERGA_CDS_03430	topA	DNA replication, repair, recombination and degradation	99.18	18	8	8
23	Q5FHE8|MUTS_EHRRG	ERGardel	Q5FHE8	DNA mismatch repair protein	ERGA_CDS_02700	mutS	DNA replication, repair, recombination and degradation; DNA mismatch repair	79.57	7	1	1
24	Q5FHF7|NUOB_EHRRG	ERGardel	Q5FHF7	NADH-quinone oxidoreductase subunit B	ERGA_CDS_03090	nuoB	Electron transport	61.56	9	1	1
25	tr|Q5FGL6|Q5FGL6_EHRRG	ERGardel	Q5FGL6	Map1-related protein	ERGA_CDS_09130	map1-2	MAP-1 family protein	98.50	18	4	1
26	tr|Q5FGL7|Q5FGL7_EHRRG	ERGardel	Q5FGL7	Map1-related protein	ERGA_CDS_09120	map1-3	MAP-1 family protein	99.18	30	8	7
27	tr|Q5FGL8|Q5FGL8_EHRRG	ERGardel	Q5FGL8	Map1-related protein	ERGA_CDS_09110	map1-4	MAP-1 family protein	98.88	26	5	5
28	tr|Q5FGM2|Q5FGM2_EHRRG	ERGardel	Q5FGM2	Map1-related protein	ERGA_CDS_09070	map1-8	MAP-1 family protein	80.22	22	1	1
29	tr|Q5FFI5|Q5FFI5_EHRRG	ERGardel	Q5FFI5	Putative uncharacterized protein	ERGA_CDS_02260	-	Membrane associated protein	90.75	11	1	1
30	tr|Q5HAH4|Q5HAH4_EHRRW	ERWelgevonden	Q5FG51	Putative membrane protein	ERGA_CDS_07340	-	Membrane associated protein	60.62	5	1	1
31	tr|Q5FH18|Q5FH18_EHRRG	ERGardel	Q5FH18	Putative uncharacterized protein	ERGA_CDS_03940	-	Membrane associated protein	99.06	37	5	5
32	tr|Q5FHH6|Q5FHH6_EHRRG	ERGardel	Q5FHH6	Putative uncharacterized protein	ERGA_CDS_02900	-	Membrane associated protein	65.70	8	1	1
33	tr|Q5FFR8|Q5FFR8_EHRRG	ERGardel	Q5FFR8	Adenylate kinase	ERGA_CDS_06090	adk	Purine ribonucleotide biosynthesis	62.41	16	1	1
34	Q5FFZ9|KGUA_EHRRG	ERGardel	Q5FFZ9	Guanylate kinase	ERGA_CDS_06990	gmK	Purine ribonucleotide biosynthesis	86.07	17	2	2
35	tr|Q5FGA5|Q5FGA5_EHRRG	ERGardel	Q5FGA5	Pyruvate dehydrogenase E1 component, alpha subunit	ERGA_CDS_07830	pdhA	Pyruvate dehydrogenase and TCA cycle	94.04	28	1	1
36	tr|Q5FG12|Q5FG12_EHRRG	ERGardel	Q5FG12	Nitrogen assimilation regulatory protein	ERGA_CDS_06860	ntrX	Regulatory function	61.22	12	1	1
37	Q5FHN8|Y372_EHRRG	ERGardel	Q5FHN8	Probable transcriptional regulatory protein	ERGA_CDS_03720	-	Regulatory function	74.84	8	1	1
38	Q5FFP1|RL28_EHRRG	ERGardel	Q5FFP1	50S ribosomal protein L28	ERGA_CDS_05500	rpmB	Ribosomal proteins	64.90	27	1	1
39	Q5FH96|RL21_EHRRG	ERGardel	Q5FH96	50S ribosomal protein L21	ERGA_CDS_04950	rplU	Ribosomal proteins	62.12	32	1	1
40	Q5FGP0|IF3_EHRRG	ERGardel	Q5FGP0	Translation initiation factor IF-3	ERGA_CDS_09330	infC	Translation factors, modification of ribosomes and nascent peptides	98.42	38	3	3
41	tr|Q5FHK2|Q5FHK2_EHRRG	ERGardel	Q5FHK2	Membrane protein insertase	ERGA_CDS_03140	yidC	Transporter (Proteins and peptides)	73.35	4	1	1
42	tr|Q5FF07|Q5FF07_EHRRG	ERGardel	Q5FF07	Putative uncharacterized protein	ERGA_CDS_00060	-	Transporters (cations)	84.15	12	2	2
43	tr|Q5FFB0|Q5FFB0_EHRRG	ERGardel	Q5FFB0	Putative uncharacterized protein	ERGA_CDS_01220	-	uncharacterized protein	72.24	4	1	1
44	tr|Q5FFM6|Q5FFM6_EHRRG	ERGardel	Q5FFM6	Putative uncharacterized protein	ERGA_CDS_05650	-	uncharacterized protein	61.72	11	1	1
45	tr|Q5FFQ7|Q5FFQ7_EHRRG	ERGardel	Q5FFQ7	Putative uncharacterized protein	ERGA_CDS_05770	-	uncharacterized protein	84.41	12	2	2
46	tr|Q5HAX4|Q5HAX4_EHRRW	ERWelgevonden	Q5FFQ9	Putative uncharacterized protein	ERGA_CDS_05750	-	uncharacterized protein	77.78	17	1	1
47	tr|Q5FG02|Q5FG02_EHRRG	ERGardel	Q5FG02	Putative uncharacterized protein	ERGA_CDS_06960	-	uncharacterized protein	92.17	18	2	2
48	tr|Q5FGB5|Q5FGB5_EHRRG	ERGardel	Q5FGB5	Putative uncharacterized protein	ERGA_CDS_07940	-	uncharacterized protein	61.69	12	1	1
49	tr|Q5FHB9|Q5FHB9_EHRRG	ERGardel	Q5FHB9	Putative uncharacterized protein	ERGA_CDS_02500	-	uncharacterized protein	69.78	7	1	1
	Note: a) Peaks score: the MS/MS spectra obtained for the samples processed by 1DE-nanoLC were submitted to database search also using PEAKS search engine tool (PEAKS Studio 5.3; Bioinformatics Solutions Inc., Waterloo, ON, Canada), combining 3 search engines MASCOT, X!Tandem and Peaks DB. b) Coverage stands for “Protein sequence coverage” and was obtained using PEAKS search engine tool (PEAKS Stu…
