# Supplementary material for: Comparative Proteomic Profiling of Ehrlichia ruminantium Pathogenic Strain and Its High-Passaged Attenuated Strain Reveals Virulence and Attenuation-Associated Proteins
Source: PLoS One. 2015 Dec 21;10(12):e0145328. doi: 10.1371/journal.pone.0145328 (PMC4686967; doi:10.1371/journal.pone.0145328)
Supplement: S3 Table — Three biological replicates per strain were independently used and the results analyzed with Peaks software (using using simultaneously Peaks DB, MASCOT and X!Tandem algorithms). For each protein, columns denote the accession number, species, corresponding accession number in ERGardel strain, protein name, ordered locus name, gene name, function, Peaks software protein score (%), sequence coverage (%), number of peptides matched per identified protein, and the number of unique peptides. (XLSX) [file pone.0145328.s009.xlsx]

## Sheet: only in ERGatt_LC
	S3 Table. List of strain-specific proteins detected in ERGatt strain by 1DE-nanoLC-MALDI-TOF/TOF. Three biological replicates per strain were independently used and the results analyzed with Peaks software (using using simultaneously Peaks DB, MASCOT and X!Tandem algorithms). For each protein, columns denote the accession number, species, corresponding accession number in ERGardel strain, protein…
	Accession nb	Species	Accession nb in ER Gardel	Protein name	Ordered locus name	Gene name	Function	Peaks score (%)(a)	Coverage (%)(b)	#Peptides	#Unique
1	tr|Q5FG32|Q5FG32_EHRRG	ERGardel	Q5FG32	Lipid A export ATP-binding protein	ERGA_CDS_07090	msbA	ABC transporters	90.88	5	2	2
2	tr|Q5FH24|Q5FH24_EHRRG	ERGardel	Q5FH24	Arginine biosynthesis bifunctional protein	ERGA_CDS_03880	argJ	Aminoacid metabolism	61.70	4	1	1
3	tr|Q5HB14|Q5HB14_EHRRW	ERGardel	Q5FFL6	Carbamoyl-phosphate synthase small chain	ERGA_CDS_05320	carA	Aminoacid metabolism	60.17	8	1	1
4	Q5HB98|SYE2_EHRRW	ERWelgevonden	Q5FGW4	Glutamate-tRNA ligase 2	ERGA_CDS_04420	gltX2	Aminoacyl-tRNA synthetases	86.79	11	2	2
5	Q5FH87|SYR_EHRRG	ERGardel	Q5FH87	Arginine-tRNA ligase	ERGA_CDS_05040	argS	Aminoacyl-tRNA synthetases	95.40	11	2	2
6	tr|Q5FGR0|Q5FGR0_EHRRG	ERGardel	Q5FGR0	Glycyl-tRNA synthetase alpha chain	ERGA_CDS_09480	glyQ	Aminoacyl-tRNA synthetases	74.50	9	1	1
7	tr|Q5FH17|Q5FH17_EHRRG	ERGardel	Q5FH17	Adenosylmethionine-8-amino-7-oxononanoate aminotransferase	ERGA_CDS_03950	bioA	Biosynthesis of co-factors (biotin)	71.20	3	1	1
8	tr|Q5FH88|Q5FH88_EHRRG	ERWelgevonden	Q5FH88	Putative uncharacterized protein	ERGA_CDS_05030	-	Biosynthesis of co-factors (folic acid)	61.68	8	1	1
9	tr|Q5FF39|Q5FF39_EHRRG	ERGardel	Q5FF39	5-aminolevulinic acid synthase	ERGA_CDS_00530	hemA	biosynthesis of co-factors (Heme and porphyrins)	86.00	15	2	2
10	tr|Q5FHE6|Q5FHE6_EHRRG	ERGardel	Q5FHE6	Delta-aminolevulinic acid dehydratase	ERGA_CDS_02720	hemB	biosynthesis of co-factors (Heme and porphyrins)	98.66	22	3	3
11	tr|Q5FF42|Q5FF42_EHRRG	ERGardel	Q5FF42	Octaprenyl-diphosphate synthase	ERGA_CDS_00500	ispB	Biosynthesis of co-factors (Menaquinone and ubiquinones)	60.90	2	1	1
12	tr|Q5FGC8|Q5FGC8_EHRRG	ERGardel	Q5FGC8	Ubiquinone/menaquinone biosynthesis methyltransferase	ERGA_CDS_08040	ubiE	Biosynthesis of co-factors (Menaquinone and ubiquinones)	61.69	5	1	1
13	Q5FH81|PDXH_EHRRG	ERGardel	Q5FH81	Pyridoxine/pyridoxamine 5'-phosphate oxidase	ERGA_CDS_01790	pdxH	biosynthesis of co-factors (others)	64.16	15	1	1
14	Q5FFK4|LIPA_EHRRG	ERWelgevonden	Q5FFK4	Lipoyl synthase	ERGA_CDS_05440	lipA	Biosynthesis of co-factors (others)	84.41	9	2	2
15	tr|Q5FF28|Q5FF28_EHRRG	ERGardel	Q5FF28	GTP cyclohydrolase II	ERGA_CDS_00180	ribA	Biosynthesis of co-factors (Riboflavin)	74.50	8	1	1
16	tr|Q5FFX3|Q5FFX3_EHRRG	ERWelgevonden	Q5FFX3	Putative uncharacterized protein	ERGA_CDS_06380	-	Cell division	61.68	20	1	1
17	Q5FFY7|MNMG_EHRRG	ERGardel	Q5FFY7	tRNA uridine 5-carboxymethylaminomethyl modification enzyme	ERGA_CDS_06680	mnmg/gidA	Cell division	98.34	5	3	3
18	tr|Q5FGK4|Q5FGK4_EHRRG	ERGardel	Q5FGK4	Cell division protein	ERGA_CDS_08820	ftsA	Cell division	61.69	2	1	1
19	tr|Q5FGJ3|Q5FGJ3_EHRRG	ERGardel	Q5FGJ3	Cell division protein	ERGA_CDS_08930	ftsY	Cell division	84.31	8	2	2
20	tr|Q5FF21|Q5FF21_EHRRG	ERGardel	Q5FF21	Putative uncharacterized protein	ERGA_CDS_00260	-	Cell redox homeostasis	68.15	25	1	1
21	Q5FGU3|GCP_EHRRG	ERGardel	Q5FGU3	Probable tRNA threonylcarbamoyladenosine biosynthesis protein Gcp	ERGA_CDS_04140	tsaD/gcp	Degradation of proteins	61.90	8	1	1
22	tr|Q5FFQ5|Q5FFQ5_EHRRG	ERGardel	Q5FFQ5	Putative uncharacterized protein	ERGA_CDS_05790	-	Degradation of proteins	85.13	15	2	2
23	tr|Q5FGH4|Q5FGH4_EHRRG	ERGardel	Q5FGH4	Penicillin-binding protein	ERGA_CDS_08610	dacF	Degradation of proteins	98.14	10	3	3
24	tr|Q5FH78|Q5FH78_EHRRG	ERGardel	Q5FH78	DNA polymerase III alpha subunit	ERGA_CDS_01820	dnaE	DNA replication, repair, recombination and degradation	69.49	4	1	1
25	tr|Q5HAR5|Q5HAR5_EHRRW	ERGardel	Q5FFX5	Putative Integration host factor beta-subunit	ERGA_CDS_06360	ihfB	DNA replication, repair, recombination and degradation	60.85	18	1	1
26	tr|Q5FHA7|Q5FHA7_EHRRG	ERGardel	Q5FHA7	DNA helicase II	ERGA_CDS_02380	uvrD	DNA replication, repair, recombination and degradation; Nucleotide excision repair	98.53	5	3	3
27	tr|Q5FG61|Q5FG61_EHRRG	ERGardel	Q5FG61	Putative Cold shock-like protein cspA	ERGA_CDS_07240	cspA	DNA replication, repair, recombination and degradation; Nucleotide excision repair	74.75	24	1	1
28	tr|Q5FH06|Q5FH06_EHRRG	ERGardel	Q5FH06	Similar to human and bovine Cytochrome c1	ERGA_CDS_05160	petC	Electron transport	61.64	8	1	1
29	tr|Q5FH05|Q5FH05_EHRRG	ERGardel	Q5FH05	Cytochrome b	ERGA_CDS_05170	petB	Electron transport	83.25	5	2	2
30	tr|Q5FGC4|Q5FGC4_EHRRG	ERGardel	Q5FGC4	Probable cytochrome c oxidase polypeptide I	ERGA_CDS_08080	ctaD/coxA	Electron transport	61.69	2	1	1
31	tr|Q5FG90|Q5FG90_EHRRG	ERGardel	Q5FG90	Malonyl CoA-acyl carrier protein transacylase	ERGA_CDS_07780	fabD	Fatty acid metabolism	61.69	9	1	1
32	tr|Q5FCY4|Q5FCY4_EHRRW	ERWelgevonden	Q5FH82	Putative uncharacterized protein	ERGA_CDS_01780	-	Lipid metabolism	63.13	6	1	1
33	Q5FFZ7|LIPB_EHRRG	ERGardel	Q5FFZ7	Octanoyltransferase	ERGA_CDS_06580	lipB	Macromolecules synthesis and modification	61.62	4	1	1
34	Q5FG15|GPDA_EHRRG	ERGardel	Q5FG15	Glycerol-3-phosphate dehydrogenase [NAD(P)+]	ERGA_CDS_06830	gpsA	Macromolecules synthesis and modification	63.82	6	1	1
35	tr|Q4W4W7|Q4W4W7_EHRRU	Cowdria ruminantium	Q5FGL9	MAP1-5	ERGA_CDS_09100	map1-5	MAP-1 family protein	99.21	60	14	14
36	tr|Q5FF78|Q5FF78_EHRRG	ERGardel	Q5FF78	Putative uncharacterized protein	ERGA_CDS_00620	-	membrane associated protein	68.06	5	1	1
37	tr|Q5FF63|Q5FF63_EHRRG	ERGardel	Q5FF63	Putative uncharacterized protein	ERGA_CDS_00770	-	membrane associated protein	60.97	6	1	1
38	tr|Q5FF62|Q5FF62_EHRRG	ERGardel	Q5FF62	Putative uncharacterized protein	ERGA_CDS_00780	-	membrane associated protein	62.75	12	1	1
39	tr|Q5FF89|Q5FF89_EHRRG	ERGardel	Q5FF89	Putative uncharacterized protein	ERGA_CDS_00980	-	membrane associated protein	84.22	7	2	2
40	tr|Q5FHB8|Q5FHB8_EHRRG	ERGardel	Q5FHB8	Putative uncharacterized protein	ERGA_CDS_02510	-	membrane associated protein	69.85	2	1	1
41	tr|Q5FFV9|Q5FFV9_EHRRG	ERGardel	Q5FFV9	Putative uncharacterized protein	ERGA_CDS_06520	-	membrane associated protein	99.21	43	12	12
42	tr|Q5FG93|Q5FG93_EHRRG	ERGardel	Q5FG93	Putative uncharacterized protein	ERGA_CDS_07750	-	membrane associated protein	67.93	13	1	1
43	tr|Q5HA60|Q5HA60_EHRRW	ERWelgevonden	Q5FGH5	Putative transferase	ERGA_CDS_08600	-	membrane associated protein	61.69	15	1	1
44	tr|Q5FFZ6|Q5FFZ6_EHRRG	ERGardel	Q5FFZ6	Phosphoribosylglycinamide formyltransferase	ERGA_CDS_06590	purN	Purine ribonucleotide biosynthesis	65.88	16	1	1
45	tr|Q5FFY1|Q5FFY1_EHRRG	ERGardel	Q5FFY1	Phosphoribosylformylglycinamidine synthase 2	ERGA_CDS_06740	purL	Purine ribonucleotide biosynthesis	85.26	8	2	2
46	tr|Q5FGE8|Q5FGE8_EHRRG	ERGardel	Q5FGE8	Ribose-phosphate pyrophosphokinase	ERGA_CDS_08250	prsA	Purine ribonucleotide biosynthesis	84.41	8	2	2
47	tr|Q5FHC3|Q5FHC3_EHRRG	ERGardel	Q5FHC3	Adenylosuccinate lyase	ERGA_CDS_02460	purB	Purine ribonucleotide biosynthetic	83.64	5	2	2
48	tr|Q5FFZ8|Q5FFZ8_EHRRG	ERGardel	Q5FFZ8	Dihydroorotase	ERGA_CDS_06570	pyrC	Pyrimidine ribonucleotide biosynthesis	74.34	5	1	1
49	tr|Q5FG59|Q5FG59_EHRRG	ERGardel	Q5FG59	Deoxycytidine triphosphate deaminase	ERGA_CDS_07260	dcd	Pyrimidine ribonucleotide biosynthesis	61.58	16	1	1
50	tr|Q5FG62|Q5FG62_EHRRG	ERGardel	Q5FG62	Nitrogen regulation protein	ERGA_CDS_07230	ntrY	Regulatory functions	76.22	8	1	1
51	Q5FF55|RS20_EHRRG	ERGardel	Q5FF55	30S ribosomal protein S20	ERGA_CDS_00370	rpsT	Ribosomal proteins	80.80	36	1	1
52	Q5FFJ4|RL33_EHRRG	ERGardel	Q5FFJ4	50S ribosomal protein L33	ERGA_CDS_02170	rpmG	Ribosomal proteins	61.68	16	1	1
53	Q5FFV0|RL14_EHRRG	ERGardel	Q5FFV0	50S ribosomal protein L14	ERGA_CDS_06190	rplN	Ribosomal proteins	61.70	23	1	1
54	Q5FG27|RS6_EHRRG	ERGardel	Q5FG27	30S ribosomal protein S6	ERGA_CDS_07140	rpsF	Ribosomal proteins	79.92	15	1	1
55	tr|Q5FG89|Q5FG89_EHRRG	ERGardel	Q5FG89	Putative uncharacterized protein	ERGA_CDS_07790	rpmE	Ribosomal proteins	64.28	32	1	1
56	tr|Q5FHN9|Q5FHN9_EHRRG	ERGardel	Q5FHN9	Peptide chain release factor 2	ERGA_CDS_03710	prfB	Translation factors, modification of ribosomes and nascent peptides	65.22	12	1	1
57	Q5FGZ2|RF1_EHRRG	ERGardel	Q5FGZ2	Peptide chain release factor 1	ERGA_CDS_04620	prfA	Translation factors, modification of ribosomes and nascent peptides	85.28	9	2	2
58	tr|Q5FFK0|Q5FFK0_EHRRG	ERGardel	Q5FFK0	Pseudouridine synthase	ERGA_CDS_05480	sfhB	Translation factors, modification of ribosomes and nascent peptides	63.40	6	1	1
59	tr|Q5FF37|Q5FF37_EHRRG	ERGardel	Q5FF37	Protein-export membrane protein SecF	ERGA_CDS_00550	secF	Transporter (Proteins and peptides)	61.74	11	1	1
60	tr|Q5FGE0|Q5FGE0_EHRRG	ERGardel	Q5FGE0	Putative uncharacterized protein	ERGA_CDS_08130	YajC	Transporter (Proteins and peptides)	61.68	17	1	1
61	tr|Q5FGU4|Q5FGU4_EHRRG	ERGardel	Q5FGU4	Putative uncharacterized protein	ERGA_CDS_04130	-	Transporters	84.38	13	2	2
62	tr|Q5FGX1|Q5FGX1_EHRRG	ERGardel	Q5FGX1	Probable aminoglycoside efflux pump (Acriflavine resistance protein D)	ERGA_CDS_04830	-	Transporters	95.01	5	2	2
63	Q5HBA4|TRUA_EHRRW	ERWelgevonden	Q5FGS1	tRNA pseudouridine synthase A	ERGA_CDS_04360	truA	tRNA and aminoacyl-tRNA modification	61.40	4	1	1
64	tr|Q5FGK2|Q5FGK2_EHRRG	ERGardel	Q5FGK2	tRNA(Ile)-lysidine synthase	ERGA_CDS_08840	tilS	tRNA and aminoacyl-tRNA modification	75.20	10	1	1
65	tr|Q5FF24|Q5FF24_EHRRG	ERGardel	Q5FF24	Putative uncharacterized protein	ERGA_CDS_00220	-	uncharacterized protein	71.49	20	1	1
66	tr|Q5FHM9|Q5FHM9_EHRRG	ERGardel	Q5FHM9	Putative uncharacterized protein	ERGA_CDS_03810	-	uncharacterized protein	61.69	11	1	1
67	tr|Q5FGT4|Q5FGT4_EHRRG	ERGardel	Q5FGT4	Putative uncharacterized protein	ERGA_CDS_04230	-	uncharacterized protein	62.43	11	1	1
68	tr|Q5FGV0|Q5FGV0_EHRRG	ERGardel	Q5FGV0	Putative uncharacterized protein	ERGA_CDS_04560	-	uncharacterized protein	84.37	11	2	2
69	tr|Q5FGY6|Q5FGY6_EHRRG	ERGardel	Q5FGY6	Putative uncharacterized protein	ERGA_CDS_04680	-	uncharacterized protein	79.05	34	1	1
70	tr|Q5FGD9|Q5FGD9_EHRRG	ERGardel	Q5FGD9	Putative uncharacterized protein	ERGA_CDS_08140	-	uncharacterized protein	61.37	8	1	1
71	tr|Q5FGQ5|Q5FGQ5_EHRRG	ERGardel	Q5FGQ5	Putative uncharacterized protein	ERGA_CDS_09180	-	uncharacterized protein	84.41	17	2	2
72	tr|Q5FGQ4|Q5FGQ4_EHRRG	ERGardel	Q5FGQ4	Putative uncharacterized protein	ERGA_CDS_09190	-	uncharacterized protein	61.70	10	1	1
	Note: a) Peaks score: the MS/MS spectra obtained for the samples processed by 1DE-nanoLC were submitted to database search also using PEAKS search engine tool (PEAKS Studio 5.3; Bioinformatics Solutions Inc., Waterloo, ON, Canada), combining 3 search engines MASCOT, X!Tandem and Peaks DB. b) Coverage stands for “Protein sequence coverage” and was obtained using PEAKS search engine tool (PEAKS Stu…
