# Supplementary material for: Comparative Proteomic Profiling of Ehrlichia ruminantium Pathogenic Strain and Its High-Passaged Attenuated Strain Reveals Virulence and Attenuation-Associated Proteins
Source: PLoS One. 2015 Dec 21;10(12):e0145328. doi: 10.1371/journal.pone.0145328 (PMC4686967; doi:10.1371/journal.pone.0145328)
Supplement: S4 Table — Spot numbers correspond to those indicated in S3 Fig. For each protein spot, columns denote the accession number in ERGardel strain, protein name, ordered locus name, gene name, function, theoretical isoelectric point (pI) and molecular masses (MM), protein scores, sequence coverage (%) and the number of peptides matched. (XLSX) [file pone.0145328.s010.xlsx]

## Sheet: Gardel 2DE ref map
	S4 Table. ERG proteins identified by conventional 2DE-MALDI-TOF/TOF (data compiled using MDM software). Spot numbers correspond to those indicated in Supplemental Figure S3. For each protein spot, columns denote the accession number in ERGardel strain, protein name, ordered locus name, gene name, function, theoretical isoelectric point (pI) and molecular masses (MM), protein scores, sequence cove…
	Spot nb	Accession nb (Gardel)	Protein Name	Ordered Locus name	Gene name	Function	Protein pI (theoretical value)	Protein MW (kDa) (theoretical avlue)	Total ion score	Nb Peptides	Coverage (%)
1	180	Q5FFZ1	60 kDa chaperonin	ERGA_CDS_06640	groEL	Chaperone	5.44	58822	359	9	20.1
2	202	Q5FH08	Putative uncharacterized protein	ERGA_CDS_05140	-	Uncharacterized protein	8.36	54031	67	1	2.2
3	210	Q5FH08	Putative uncharacterized protein	ERGA_CDS_05140	-	Uncharacterized protein	8.36	54031	53	2	3.6
4	269	Q5FFD9	DNA-directed RNA polymerase subunit beta	ERGA_CDS_01650	rpoB	Ribosomal proteins	5.23	155849	51	2	1.8
5	271	Q5FGQ7	Major antigenic protein 1	ERGA_CDS_09160	map1	MAP-1 family protein	5.37	30595	236	4	12.7
6	281	Q5FGQ7	Major antigenic protein 1	ERGA_CDS_09160	map1	MAP-1 family protein	5.37	30595	98	2	8.1
7	292	Q5FH08	Putative uncharacterized protein	ERGA_CDS_05140	-	Uncharacterized protein	8.36	54031	204	4	8.9
8	294	Q5FFE6	Elongation factor Tu	ERGA_CDS_01580/ ERGA_CDS_06310	tuf1/tuf2	Translation factors, modification of ribosomes and nascent peptides	5.25	43254	518	7	24.8
9	309	Q5FFD8	DNA-directed RNA polymerase subunit beta'	ERGA_CDS_01660	rpoC	Ribosomal proteins	6.61	157.07	92	4	3.4
10	310	Q5FFD8	DNA-directed RNA polymerase subunit beta'	ERGA_CDS_01660	rpoC	Ribosomal proteins	6.61	157.07	166	6	4.2
11	312	Q5FH08	Putative uncharacterized protein	ERGA_CDS_05140	-	Uncharacterized protein	8.36	54031	165	3	6.5
12	313	Q5FH08	Putative uncharacterized protein	ERGA_CDS_05140	-	Uncharacterized protein	8.36	54031	206	3	6.5
13	321	Q5FFD8	DNA-directed RNA polymerase subunit beta'	ERGA_CDS_01660	rpoC	Ribosomal proteins	6.61	157.07	113	3	2.3
14	336	Q5FFD8	DNA-directed RNA polymerase subunit beta'	ERGA_CDS_01660	rpoC	Ribosomal proteins	6.61	157.07	111	3	2.1
15	348	Q5FFD8	DNA-directed RNA polymerase subunit beta'	ERGA_CDS_01660	rpoC	Ribosomal proteins	6.61	157.07	135	4	3.5
16	377	Q5FGE2	Putative uncharacterized protein	ERGA_CDS_08310	-	Uncharacterized protein	8.15	149424	205	4	8.9
17	380	Q5FH08	Putative uncharacterized protein	ERGA_CDS_05140	-	Uncharacterized protein	8.36	54031	237	3	44.7
18	385	Q5FFD8	DNA-directed RNA polymerase subunit beta'	ERGA_CDS_01660	rpoC	Ribosomal proteins	6.61	157.07	45	4	3.5
19	446	Q5FFZ0	10 kDa chaperonin	ERGA_CDS_06650	groES	Chaperone	5.77	10455	237	3	44.7
20	450	Q5FGX3	Translation initiation factor IF-2	ERGA_CDS_04810	infB	Translation factors, modification of ribosomes and nascent peptides	5.83	94899	74	2	3.5
21	500	Q5FGQ7	Major antigenic protein 1	ERGA_CDS_09160	map1	MAP-1 family protein	5.37	30595	232	5	20.1
22	506	Q5FH19	Bifunctional putA protein (Proline dehydrogenase and delta-1-pyrroline-5-carboxylate dehydrogenase)	ERGA_CDS_03930	putA	Aminoacid metabolism	5.25	116132	49	1	1.1
23	520	Q5FH19	Bifunctional putA protein (Proline dehydrogenase and delta-1-pyrroline-5-carboxylate dehydrogenase)	ERGA_CDS_03930	putA	Aminoacid metabolism	5.25	116132	106	4	4.5
24	604	Q5FFS1	DNA-directed RNA polymerase subunit alpha	ERGA_CDS_06060	rpoA	RNA synthesis and modification	5.11	41781	79	1	2.9
25	629	Q5FGW8	DNA gyrase subunit B	ERGA_CDS_04380	gyrB	DNA replication, repair, recombination and degradation	5.85	89732	155	4	5.9
26	633	Q5FGW8	DNA gyrase subunit B	ERGA_CDS_04380	gyrB	DNA replication, repair, recombination and degradation	5.85	89732	183	6	9.1
27	635	Q5FHI1	RNA polymerase sigma factor	ERGA_CDS_03350	rpoD	RNA synthesis and modification	5.03	71078	74	3	5.6
28	652	Q5FHI1	RNA polymerase sigma factor	ERGA_CDS_03350	rpoD	RNA synthesis and modification	5.03	71078	205	5	9.6
29	657	Q5FH08	Putative uncharacterized protein	ERGA_CDS_05140	-	Uncharacterized protein	8.36	54031	61	1	2.2
30	658	Q5FHI1	RNA polymerase sigma factor	ERGA_CDS_03350	rpoD	RNA synthesis and modification	5.03	71078	264	5	9.6
31	664	Q5FH08	Putative uncharacterized protein	ERGA_CDS_05140	-	Uncharacterized protein	8.36	54031	293	5	11.3
32	690	Q5FH08	Putative uncharacterized protein	ERGA_CDS_05140	-	Uncharacterized protein	8.36	54031	364	6	13.6
33	711	Q5FG04	Pyruvate-phosphate dikinase	ERGA_CDS_06940	ppdK	Pyruvate dehydrogenase and TCA cycle	5.97	97875	199	4	5.8
34	718	Q5FG04	Pyruvate-phosphate dikinase	ERGA_CDS_06940	ppdK	Pyruvate dehydrogenase and TCA cycle	5.97	97875	275	5	7.1
35	727	Q5FG04	Pyruvate-phosphate dikinase	ERGA_CDS_06940	ppdK	Pyruvate dehydrogenase and TCA cycle	5.97	97875	211	8	11.7
36	790	Q5FFZ3	ClpB protein	ERGA_CDS_06620	clpB	Chaperone	6.54	96533	180	7	10.9
#REF!	806	Q5FFZ3	ClpB protein	ERGA_CDS_06620	clpB	Chaperone	6.54	96533	462	8	13.2
#REF!	807	Q5FFZ3	ClpB protein	ERGA_CDS_06620	clpB	Chaperone	6.54	96533	507	10	15.1
#REF!	816	Q5FFZ3	ClpB protein	ERGA_CDS_06620	clpB	Chaperone	6.54	96533	621	14	23.1
#REF!	818	Q5FFZ3	ClpB protein	ERGA_CDS_06620	clpB	Chaperone	6.54	96533	244	8	12.2
#REF!	819	Q5FFZ3	ClpB protein	ERGA_CDS_06620	clpB	Chaperone	6.54	96533	655	14	20.7
#REF!	821	Q5FFZ3	ClpB protein	ERGA_CDS_06620	clpB	Chaperone	6.54	96533	776	14	19
#REF!	824	Q5FFZ3	ClpB protein	ERGA_CDS_06620	clpB	Chaperone	6.54	96533	139	3	5.7
#REF!	827	Q5FFZ3	ClpB protein	ERGA_CDS_06620	clpB	Chaperone	6.54	96533	82	2	3.1
#REF!	846	Q5FH08	Putative uncharacterized protein	ERGA_CDS_05140	-	Uncharacterized protein	8.36	54031	71	1	2.2
#REF!	847	Q5FFE7	Elongation factor G	ERGA_CDS_01570	fusA	Translation factors, modification of ribosomes and nascent peptides	5.2	75993	261	4	11.2
#REF!	854	Q5FHK5	Polyribonucleotide nucleotidyltransferase	ERGA_CDS_03570	pnp	Degradation of RNA	5.61	86454	95	3	4.3
#REF!	856	Q5FFE6	Elongation factor Tu (EF-Tu)	ERGA_CDS_01580/ ERGA_CDS_06310	tuf1/tuf2	Translation factors, modification of ribosomes and nascent peptides	5.94	14732	89	1	11.2
#REF!	865	Q5FHK5	Polyribonucleotide nucleotidyltransferase	ERGA_CDS_03570	pnp	Degradation of RNA	5.61	86454	170	5	7.7
#REF!	866	Q5FFE7	Elongation factor G	ERGA_CDS_01570	fusA	Translation factors, modification of ribosomes and nascent peptides	5.2	75993	195	5	8.7
#REF!	893	Q5FFB9	NADP-dependent malic enzyme	ERGA_CDS_01130	tme/maeB	Central intermediary metabolism	6.16	82775	138	4	6.6
#REF!	899	Q5FFB9	NADP-dependent malic enzyme	ERGA_CDS_01130	tme/maeB	Central intermediary metabolism	6.16	82775	77	6	13.5
#REF!	907	Q5FFB9	NADP-dependent malic enzyme	ERGA_CDS_01130	tme/maeB	Central intermediary metabolism	5.95	82816	170	8	11.4
#REF!	911	Q5FFM4	Chaperone protein DnaK	ERGA_CDS_05670	dnaK	Chaperone	5.17	69914	103	4	7.8
#REF!	915	Q5FFM4	Chaperone protein DnaK	ERGA_CDS_05670	dnaK	Chaperone	5.17	69914	236	4	9.8
#REF!	930	Q5FFM4	Chaperone protein DnaK	ERGA_CDS_05670	dnaK	Chaperone	5.17	69914	323	6	14.1
#REF!	947	Q5FFM4	Chaperone protein DnaK	ERGA_CDS_05670	dnaK	Chaperone	5.17	69914	107	4	7.8
#REF!	949	Q5FFM4	Chaperone protein DnaK	ERGA_CDS_05670	dnaK	Chaperone	5.17	69914	1059	12	23.6
#REF!	950	Q5FFM4	Chaperone protein DnaK	ERGA_CDS_05670	dnaK	Chaperone	5.17	69914	623	8	17.8
#REF!	953	Q5FFM4	Chaperone protein DnaK	ERGA_CDS_05670	dnaK	Chaperone	5.17	69914	1029	13	18.4
#REF!	958	Q5FFM4	Chaperone protein DnaK	ERGA_CDS_05670	dnaK	Chaperone	5.17	69914	1107	13	19.7
#REF!	964	Q5FGU8	Putative uncharacterized protein	ERGA_CDS_04580	-	Uncharacterized protein	5.91	41801	68	1	4.2
#REF!	983	Q5FHC4	Chaperone protein HtpG	ERGA_CDS_02450	htpG	Chaperone	5.08	72.44	89	2	4.9
#REF!	992	Q5FH08	Putative uncharacterized protein	ERGA_CDS_05140	-	Uncharacterized protein	8.36	54031	51	2	3.6
#REF!	1002	Q5FGQ7	Major antigenic protein 1	ERGA_CDS_09160	map1	MAP-1 family protein	5.37	30595	228	3	23.6
#REF!	1003	Q5FHC4	Chaperone protein HtpG	ERGA_CDS_02450	htpG	Chaperone	5.08	72.44	476	4	10.5
#REF!	1013	Q5FHC4	Chaperone protein HtpG	ERGA_CDS_02450	htpG	Chaperone	5.08	72.44	856	9	22.4
#REF!	1014	Q5FHC4	Chaperone protein HtpG	ERGA_CDS_02450	htpG	Chaperone	5.08	72.44	757	9	19
#REF!	1024	Q5FHN3	GTP-binding protein TypA/BipA homolog	ERGA_CDS_03770	typA	GTP metabolic process	5.57	69995	452	8	19.1
#REF!	1054	Q5FGP1	Threonine--tRNA ligase	ERGA_CDS_09320	thrS	Aminoacyl-tRNA synthetases	6.92	73.06	77	4	6.2
#REF!	1085	Q5FFM4	Chaperone protein DnaK	ERGA_CDS_05670	dnaK	Chaperone	5.17	69914	53	2	3.4
#REF!	1088	Q5FGS8	Chaperone protein hscA homolog	ERGA_CDS_04290	hscA	Chaperone	5.74	68.77	65	2	2.4
#REF!	1094	Q5FGW6	NADH-quinone oxidoreductase chain G	ERGA_CDS_04400	nuoG	Electron transport	6.18	76736	112	3	5.6
#REF!	1095	Q5FGS8	Chaperone protein hscA homolog	ERGA_CDS_04290	hscA	Chaperone	5.74	68.77	169	2	2.4
#REF!	1096	Q5FGL3	Putative uncharacterized protein	ERGA_CDS_08730	-	Uncharacterized protein	6.12	67607	133	1	2.6
#REF!	1105	Q5FGM9	Hypothetical transcription regulator	ERGA_CDS_09000	map1-14	MAP-1 family protein	6.45	34845	311	5	17.3
#REF!	1123	Q5FF31	VirB10 protein	ERGA_CDS_00150	virB10	Pathogenicity-associated protein	5.65	48445	600	8	24
#REF!	1149	Q5FGQ7	Major antigenic protein 1	ERGA_CDS_09160	map1	MAP-1 family protein	5.37	30595	83	1	4.6
#REF!	1161	Q5FG33	Succinate dehydrogenase flavoprotein subunit	ERGA_CDS_07080	sdhA	Electron transport	6.15	65443	353	8	16.4
#REF!	1167	Q5FG33	Succinate dehydrogenase flavoprotein subunit	ERGA_CDS_07080	sdhA	Electron transport	6.15	65443	288	5	10.7
#REF!	1170	Q5FGX2	Transcription elongation protein nusA	ERGA_CDS_04820	nusA	RNA synthesis and modification	4.82	57543	73	1	2.5
#REF!	1185	Q5FGC9	ATP-dependent hsl protease ATP-binding subunit hslU	ERGA_CDS_08030	hslU	Degradation of proteins	5.37	54883	582	11	27
#REF!	1189	Q5FG33	Succinate dehydrogenase flavoprotein subunit	ERGA_CDS_07080	sdhA	Electron transport	6.15	65443	115	3	5.9
#REF!	1192	Q5FGY3	ATP synthase subunit beta	ERGA_CDS_04710	atpD	ATP-synthase complex	5.42	54795	797	13	30.2
#REF!	1198	Q5FGY3	ATP synthase subunit beta	ERGA_CDS_04710	atpD	ATP-synthase complex	5.42	54795	581	9	22.8
#REF!	1202	Q5FG09	Aspartate--tRNA ligase	ERGA_CDS_06890	aspS	Aminoacyl-tRNA synthetases	5.8	67181	78	2	3.6
#REF!	1212	Q5FGY3	ATP synthase subunit beta	ERGA_CDS_04710	atpD	ATP-synthase complex	5.42	54795	664	11	27.6
#REF!	1230	Q5FHG9	Phosphomethylpyrimidine synthase	ERGA_CDS_02970	thiC	Biosynthesis of co-factors (Thiamine)	6.23	62344	111	2	4.9
#REF!	1238	Q5FFG8	Trigger factor	ERGA_CDS_01960	tig	Transporters (Proteins and peptides)	5.34	50649	249	7	14.3
#REF!	1242	Q5FGX2	Transcription elongation protein nusA	ERGA_CDS_04820	nusA	RNA synthesis and modification	4.82	57543	310	9	17.8
#REF!	1245	Q5FFG8	Trigger factor	ERGA_CDS_01960	tig	Transporters (Proteins and peptides)	5.34	50649	93	1	3.4
#REF!	1249	Q5FFG8	Trigger factor	ERGA_CDS_01960	tig	Transporters (Proteins and peptides)	5.34	50649	557	9	25.3
#REF!	1250	Q5FFZ1	60 kDa chaperonin	ERGA_CDS_06640	groEL	Chaperone	5.44	58822	103	2	3.8
#REF!	1257	Q5FFZ1	60 kDa chaperonin	ERGA_CDS_06640	groEL	Chaperone	5.44	58822	62	1	3.1
#REF!	1289	Q5FFZ1	60 kDa chaperonin	ERGA_CDS_06640	groEL	Chaperone	5.44	58822	744	12	31.2
#REF!	1295	Q5FFZ1	60 kDa chaperonin	ERGA_CDS_06640	groEL	Chaperone	5.44	58822	457	7	18.3
#REF!	1297	Q5FGA7	Inosine-5'-monophosphate dehydrogenase	ERGA_CDS_07810	guaB	Purine ribonucleotide biosynthesis	7.14	52315	225	4	13.6
#REF!	1308	Q5FFZ1	60 kDa chaperonin	ERGA_CDS_06640	groEL	Chaperone	5.44	58822	549	10	13.4
#REF!	1309	Q5FFZ1	60 kDa chaperonin	ERGA_CDS_06640	groEL	Chaperone	5.44	58822	1129	15	39.4
#REF!	1310	Q5FFZ1	60 kDa chaperonin	ERGA_CDS_06640	groEL	Chaperone	5.44	58822	1127	14	35.9
#REF!	1317	Q5FGQ1	Cell division protein FtsZ	ERGA_CDS_09220	ftsZ	Cell division	5.38	46097	121	1	3.6
#REF!	1321	Q5FF41	Glutamine synthetase I	ERGA_CDS_00510	glnA	Aminoacid metabolism	5.94	53381	71	2	5.1
#REF!	1331	Q5FGQ1	Cell division protein FtsZ	ERGA_CDS_09220	ftsZ	Cell division	5.38	46097	558	9	33.9
#REF!	1335	Q5FGI6	Bifunctional purine biosynthesis protein PurH	ERGA_CDS_08690	purH	Purine ribonucleotide biosynthesis	6.47	55.81	352	9	20.8
#REF!	1342	Q5FGQ1	Cell division protein FtsZ	ERGA_CDS_09220	ftsZ	Cell division	5.38	46097	510	9	33.9
#REF!	1352	Q5FGI6	Bifunctional purine biosynthesis protein PurH	ERGA_CDS_08690	purH	Purine ribonucleotide biosynthesis	6.47	55836	63	3	6.9
#REF!	1361	Q5FGQ1	Cell division protein FtsZ	ERGA_CDS_09220	ftsZ	Cell division	5.38	46097	643	10	33.9
#REF!	1407	Q5FGN5	Isocitrate dehydrogenase [NADP]	ERGA_CDS_08940	icd	Pyruvate dehydrogenase and TCA cycle	5.94	53746	219	4	9.7
#REF!	1408	Q5FGA9	Transcription termination factor Rho	ERGA_CDS_08000	rho	RNA synthesis and modification	5.54	50981	172	3	7.4
#REF!	1409	Q5FGQ1	Cell division protein FtsZ	ERGA_CDS_09220	ftsZ	Cell division	5.38	46097	162	2	3.6
#REF!	1413	Q5FGA9	Transcription termination factor Rho	ERGA_CDS_08000	rho	RNA synthesis and modification	5.54	50981	428	5	14.4
#REF!	1418	Q5FGN5	Isocitrate dehydrogenase [NADP]	ERGA_CDS_08940	icd	Pyruvate dehydrogenase and TCA cycle	5.94	53746	294	7	16.1
#REF!	1422	Q5FHN7	Glutamyl-tRNA(Gln) amidotransferase subunit A	ERGA_CDS_03730	gatA	Translation factors, modification of ribosomes and nascent peptides	5.89	52991	272	6	20.1
	1435	Q5FGH6	Dihydrolipoamide succinyltransferase component of 2-oxoglutarate dehydrogenase complex	ERGA_CDS_08590	sucB	Pyruvate dehydrogenase and TCA cycle	5.45	44.37	87	2	5.2
1	1437	Q5FGH6	Dihydrolipoamide succinyltransferase component of 2-oxoglutarate dehydrogenase complex	ERGA_CDS_08590	sucB	Pyruvate dehydrogenase and TCA cycle	5.45	44.37	191	4	12.4
2	1441	Q5FGH6	Dihydrolipoamide succinyltransferase component of 2-oxoglutarate dehydrogenase complex	ERGA_CDS_08590	sucB	Pyruvate dehydrogenase and TCA cycle	5.45	44.37	92	1	3.2
3	1444	Q5FF66	ATP synthase subunit alpha	ERGA_CDS_00740	atpA	ATP-synthase complex	5.78	55.1	120	3	6.7
4	1445	Q5FFZ8	Dihydroorotase	ERGA_CDS_06570	pyrC	Pyrimidine ribonucleotide biosynthesis	6.52	49597	89	2	5.6
5	1446	Q5FF66	ATP synthase subunit alpha	ERGA_CDS_00740	atpA	ATP-synthase complex	5.78	55.1	105	1	2.6
6	1447	Q5FF66	ATP synthase subunit alpha	ERGA_CDS_00740	atpA	ATP-synthase complex	5.78	55.1	184	6	13.6
7	1452	Q5FFZ0	10 kDa chaperonin	ERGA_CDS_06650	groES	Chaperone	5.77	10455	283	6	46.8
8	1453	Q5FF66	ATP synthase subunit alpha	ERGA_CDS_00740	atpA	ATP-synthase complex	5.78	55.1	612	10	21.7
9	1456	Q5FFV6	Fumarate hydratase class II	ERGA_CDS_06550	fumC	Pyruvate dehydrogenase and TCA cycle	6.77	50073	44	2	11.1
10	1458	Q5FF66	ATP synthase subunit alpha	ERGA_CDS_00740	atpA	ATP-synthase complex	5.78	55.1	232	8	15
11	1460	Q5FF66	ATP synthase subunit alpha	ERGA_CDS_00740	atpA	ATP-synthase complex	5.78	55.1	378	7	15.8
12	1481	Q5FG30	Serine hydroxymethyltransferase	ERGA_CDS_07110	glyA	Aminoacid metabolism	6.64	46244	177	2	8.6
	1504	Q5FG30	Serine hydroxymethyltransferase	ERGA_CDS_07110	glyA	Aminoacid metabolism	6.64	46244	595	11	37.1
1	1506	Q5FGB6	Glutamate--tRNA ligase 1	ERGA_CDS_07930	gltX1	Aminoacyl-tRNA synthetases	6.05	51786	431	9	22.2
2	1511	Q5FGQ1	Cell division protein FtsZ	ERGA_CDS_09220	ftsZ	Cell division	5.38	46097	301	5	14.7
3	1513	Q5FH64	Dihydrolipoyl dehydrogenase	ERGA_CDS_01340	lpd	Cell redox homeostasis /glycolysis	6.57	50961	76	2	6.8
4	1515	Q5FGB6	Glutamate--tRNA ligase 1	ERGA_CDS_07930	gltX1	Aminoacyl-tRNA synthetases	6.05	51786	139	3	7.6
5	1525	Q5FF66	ATP synthase subunit alpha	ERGA_CDS_00740	atpA	ATP-synthase complex	5.78	55.1	102	1	2.6
6	1527	Q5FFV6	Fumarate hydratase class II	ERGA_CDS_06550	fumC	Pyruvate dehydrogenase and TCA cycle	6.77	50073	182	2	11.1
#REF!	1528	Q5FFE6	Elongation factor Tu	ERGA_CDS_01580/ ERGA_CDS_06310	tuf1/tuf2	Translation factors, modification of ribosomes and nascent peptides	5.25	43254	307	4	10.9
#REF!	1530	Q5FGG8	Hypothetical zinc protease	ERGA_CDS_08470	-	Uncharacterized protein	5.13	49733	314	6	15.5
#REF!	1532	Q5FFE6	Elongation factor Tu (EF-Tu)	ERGA_CDS_01580/ ERGA_CDS_06310	tuf1/tuf2	Translation factors, modification of ribosomes and nascent peptides	5.94	14732	87	1	11.2
#REF!	1542	Q5FFE6	Elongation factor Tu (EF-Tu)	ERGA_CDS_01580/ ERGA_CDS_06310	tuf1/tuf2	Translation factors, modification of ribosomes and nascent peptides	5.94	14732	85	1	11.2
#REF!	1543	Q5FFE6	Elongation factor Tu	ERGA_CDS_01580/ ERGA_CDS_06310	tuf1/tuf2	Translation factors, modification of ribosomes and nascent peptides	5.25	43254	954	13	38
#REF!	1544	Q5FFZ5	Probable cytosol aminopeptidase	ERGA_CDS_06600	pepA	Degradation of proteins	4.77	54401	164	3	10
#REF!	1545	Q5FFE6	Elongation factor Tu	ERGA_CDS_01580/ ERGA_CDS_06310	tuf1/tuf2	Translation factors, modification of ribosomes and nascent peptides	5.25	43254	507	7	19.5
#REF!	1547	Q5FFZ5	Probable cytosol aminopeptidase	ERGA_CDS_06600	pepA	Degradation of proteins	4.77	54401	268	4	10.4
#REF!	1548	Q5FFZ5	Probable cytosol aminopeptidase	ERGA_CDS_06600	pepA	Degradation of proteins	4.77	54401	187	3	10
#REF!	1551	Q5FH32	PmbA protein homolog	ERGA_CDS_04090	pmbA	Chaperone	5.63	49.53	129	2	7
#REF!	1552	Q5FFE6	Elongation factor Tu	ERGA_CDS_01580/ ERGA_CDS_06310	tuf1/tuf2	Translation factors, modification of ribosomes and nascent peptides	5.25	43254	191	3	11.9
#REF!	1553	Q5FFZ5	Probable cytosol aminopeptidase	ERGA_CDS_06600	pepA	Degradation of proteins	4.77	54401	276	4	10.4
#REF!	1554	Q5FGG7	Hypothetical zinc protease	ERGA_CDS_08480	-	Uncharacterized protein	4.95	51348	159	3	12.5
#REF!	1558	Q5FFE6	Elongation factor Tu	ERGA_CDS_01580/ ERGA_CDS_06310	tuf1/tuf2	Translation factors, modification of ribosomes and nascent peptides	5.25	43254	264	3	10.6
#REF!	1559	Q5FFS1	DNA-directed RNA polymerase subunit alpha	ERGA_CDS_06060	rpoA	RNA synthesis and modification	5.11	41808	827	9	31.6
#REF!	1571	Q5FFE6	Elongation factor Tu (EF-Tu)	ERGA_CDS_01580/ ERGA_CDS_06310	tuf1/tuf2	Translation factors, modification of ribosomes and nascent peptides	5.94	14732	107	1	11.2
#REF!	1574	Q5FFG6	ATP-dependent Clp protease ATP-binding subunit ClpX	ERGA_CDS_01980	clpX	Degradation of proteins	5.57	44703	291	5	15.8
#REF!	1576	Q5FFE6	Elongation factor Tu (EF-Tu)	ERGA_CDS_01580/ ERGA_CDS_06310	tuf1/tuf2	Translation factors, modification of ribosomes and nascent peptides	5.94	14732	85	1	11.2
#REF!	1580	Q5FGR5	Aspartate-semialdehyde dehydrogenase	ERGA_CDS_09430	asd	Aminoacid metabolism	6.02	37308	340	4	17.8
#REF!	1583	Q5FHE9	Putative uncharacterized protein	ERGA_CDS_02690	-	Uncharacterized protein	8.43	38479	72	2	6.3
#REF!	1584	Q5FGT2	Cysteine desulfurase	ERGA_CDS_04250	iscS	Aminoacid metabolism	6.25	46182	140	4	14.8
#REF!	1585	Q5FGT2	Cysteine desulfurase	ERGA_CDS_04250	iscS	Aminoacid metabolism	6.14	46155	134	4	10.9
#REF!	1587	Q5FFS1	DNA-directed RNA polymerase subunit alpha	ERGA_CDS_06060	rpoA	RNA synthesis and modification	5.11	41808	326	4	16.8
#REF!	1588	Q5FHE9	Putative uncharacterized protein Erum2690	ERGA_CDS_02690	-	Uncharacterized protein	8.43	38449	350	7	24.4
#REF!	1598	Q5FGT2	Cysteine desulfurase	ERGA_CDS_04250	iscS	Aminoacid metabolism	6.14	46155	301	7	16.5
#REF!	1602	Q5FGT2	Cysteine desulfurase	ERGA_CDS_04250	iscS	Aminoacid metabolism	6.14	46155	202	5	14.8
#REF!	1603	Q5FFE6	Elongation factor Tu (EF-Tu)	ERGA_CDS_01580/ ERGA_CDS_06310	tuf1/tuf2	Translation factors, modification of ribosomes and nascent peptides	5.94	14732	96	1	11.2
#REF!	1607	Q5FGG7	Hypothetical zinc protease	ERGA_CDS_08480	-	Uncharacterized protein	4.95	51348	433	4	15.2
#REF!	1608	Q5FG30	Serine hydroxymethyltransferase	ERGA_CDS_07110	glyA	Aminoacid metabolism	6.64	46244	625	10	38
#REF!	1616	Q5FGG7	Hypothetical zinc protease	ERGA_CDS_08480	-	Uncharacterized protein	4.95	51348	578	5	17.8
#REF!	1620	Q5FG30	Serine hydroxymethyltransferase	ERGA_CDS_07110	glyA	Aminoacid metabolism	6.64	46244	307	5	19.2
#REF!	1625	Q5FFJ8	3-oxoacyl-[acyl-carrier-protein] synthase 2	ERGA_CDS_02130	fabF	Fatty acid metabolism	6.37	44899	294	5	22.5
#REF!	1628	Q5FG57	Histidine--tRNA ligase	ERGA_CDS_07280	hisS	Aminoacyl-tRNA synthetases	6.18	47352	77	4	13
#REF!	1629	Q5FH95	Enolase	ERGA_CDS_04960	eno	Central intermediary metabolism	5.7	46616	265	3	11.4
#REF!	1630	Q5FFG6	ATP-dependent Clp protease ATP-binding subunit ClpX	ERGA_CDS_01980	clpX	Degradation of proteins	5.57	44703	514	7	20.2
#REF!	1631	Q5FFG6	ATP-dependent Clp protease ATP-binding subunit ClpX	ERGA_CDS_01980	clpX	Degradation of proteins	5.57	44703	402	5	17
#REF!	1634	Q5FH27	Argininosuccinate synthase	ERGA_CDS_03850	argG	Aminoacid metabolism	6.44	44645	284	5	17.8
#REF!	1635	Q5FGV3	NADH-quinone oxidoreductase subunit D	ERGA_CDS_04530	nuoD	Electron transport	6.25	44.88	87	2	6.1
#REF!	1636	Q5FH27	Argininosuccinate synthase	ERGA_CDS_03850	argG	Aminoacid metabolism	6.44	44645	296	5	17.8
#REF!	1639	Q5FG30	Serine hydroxymethyltransferase	ERGA_CDS_07110	glyA	Aminoacid metabolism	6.64	46244	151	2	8.6
#REF!	1640	Q5FH27	Argininosuccinate synthase	ERGA_CDS_03850	argG	Aminoacid metabolism	6.44	44645	344	8	27.2
#REF!	1641	Q5FH54	Succinyl-CoA ligase [ADP-forming] subunit beta	ERGA_CDS_01440	sucC	Pyruvate dehydrogenase and TCA cycle	5.47	42133	113	1	4.7
#REF!	1646	Q5FFJ8	3-oxoacyl-[acyl-carrier-protein] synthase 2	ERGA_CDS_02130	fabF	Fatty acid metabolism	6.37	44899	391	6	20.8
#REF!	1647	Q5FGZ2	Peptide chain release factor 1	ERGA_CDS_04620	prfA	Translation factors, modification of ribosomes and nascent peptides	5.77	40756	102	4	11.4
#REF!	1651	Q5FFQ4	Peptidoglycan-associated lipoprotein	ERGA_CDS_05800	pal	Membrane associated protein	6.08	24.31	90	1	6
#REF!	1652	Q5FG30	Serine hydroxymethyltransferase	ERGA_CDS_07110	glyA	Aminoacid metabolism	6.64	46244	47	1	4
#REF!	1653	Q5FG30	Serine hydroxymethyltransferase	ERGA_CDS_07110	glyA	Aminoacid metabolism	6.64	46244	260	4	15.4
#REF!	1657	Q5FH08	Putative uncharacterized protein	ERGA_CDS_05140	-	Uncharacterized protein	8.36	54031	144	2	5.1
#REF!	1659	Q5FFA0	Succinyl-diaminopimelate desuccinylase	ERGA_CDS_00870	dapE	Aminoacid metabolism	5.04	42459	226	4	13.1
#REF!	1660	Q5FGQ8	Chaperone protein DnaJ	ERGA_CDS_09500	dnaJ	Chaperone	8.81	42162	95	2	4.5
#REF!	1666	Q5FFA0	Succinyl-diaminopimelate desuccinylase	ERGA_CDS_00870	dapE	Aminoacid metabolism	5.04	42459	146	2	6.8
#REF!	1669	Q5FFX8	Putative uncharacterized protein	ERGA_CDS_06770	-	Uncharacterized protein	6.03	49827	300	6	12.7
#REF!	1670	Q5FH54	Succinyl-CoA ligase [ADP-forming] subunit beta	ERGA_CDS_01440	sucC	Pyruvate dehydrogenase and TCA cycle	5.47	42133	209	2	8.3
#REF!	1671	Q5FFA0	Succinyl-diaminopimelate desuccinylase	ERGA_CDS_00870	dapE	Aminoacid metabolism	5.04	42459	293	4	13.1
#REF!	1672	Q5FFE6	Elongation factor Tu	ERGA_CDS_01580/ ERGA_CDS_06310	tuf1/tuf2	Translation factors, modification of ribosomes and nascent peptides	5.25	43254	266	3	11.9
#REF!	1677	Q5FH54	Succinyl-CoA ligase [ADP-forming] subunit beta	ERGA_CDS_01440	sucC	Pyruvate dehydrogenase and TCA cycle	5.47	42133	47	1	4.7
#REF!	1678	Q5FF93	Putative uncharacterized protein	ERGA_CDS_00940	-	GTP metabolic process	5.65	40104	112	1	3.6
#REF!	1685	Q5FGD8	Outer membrane protein tolC	ERGA_CDS_08150	tolC	Transporter (Proteins and peptides)	6.77	46018	69	1	2.9
#REF!	1693	Q5FGB7	Putative uncharacterized protein	ERGA_CDS_07920	-	Uncharacterized protein	5.53	48428	101	2	6.4
#REF!	1694	Q5FH08	Putative uncharacterized protein	ERGA_CDS_05140	-	Uncharacterized protein	8.36	54031	212	3	7.5
#REF!	1702	Q5FGB7	Putative uncharacterized protein	ERGA_CDS_07920	-	Uncharacterized protein	5.53	48428	381	6	15.3
#REF!	1706	Q5FGD8	Outer membrane protein tolC	ERGA_CDS_08150	tolC	Transporter (Proteins and peptides)	6.77	46018	586	9	25.8
#REF!	1707	Q5FGD8	Outer membrane protein tolC	ERGA_CDS_08150	tolC	Transporter (Proteins and peptides)	6.77	46018	308	8	22.9
#REF!	1708	Q5FGB7	Putative membrane protein	ERGA_CDS_07920	-	Uncharacterized protein	5.54	48478	474	8	18.8
#REF!	1721	Q5FHL1	Probable peroxiredoxin (26 kDa antigen)	ERGA_CDS_03510	tsaA	Cell redox homeostasis	5.84	23334	317	5	32.7
#REF!	1722	Q5FGB7	Putative membrane protein	ERGA_CDS_07920	-	Uncharacterized protein	5.54	48478	551	9	21.2
#REF!	1730	Q5FF93	Putative uncharacterized protein	ERGA_CDS_00940	-	GTP metabolic process	5.65	40104	287	4	11.3
#REF!	1736	Q5FGD8	Outer membrane protein tolC	ERGA_CDS_08150	tolC	Transporter (Proteins and peptides)	6.77	46018	284	5	17.6
#REF!	1743	Q5FGC1	Phosphoribosylamine--glycine ligase	ERGA_CDS_08110	purD	Purine ribonucleotide biosynthesis	6.48	46217	82	2	4.5
#REF!	1752	Q5FH08	Putative uncharacterized protein	ERGA_CDS_05140	-	Uncharacterized protein	8.36	54031	72	1	2.2
#REF!	1754	Q5FGC1	Phosphoribosylamine--glycine ligase	ERGA_CDS_08110	purD	Purine ribonucleotide biosynthesis	6.48	46217	255	6	17
#REF!	1756	Q5FGC1	Phosphoribosylamine--glycine ligase	ERGA_CDS_08110	purD	Purine ribonucleotide biosynthesis	6.48	46217	200	5	11.3
#REF!	1765	Q5FH08	Putative uncharacterized protein	ERGA_CDS_05140	-	Uncharacterized protein	8.36	54031	252	4	8.9
#REF!	1768	Q5FH08	Putative uncharacterized protein	ERGA_CDS_05140	-	Uncharacterized protein	8.36	54031	154	2	5.1
#REF!	1780	Q5FGD3	Putative uncharacterized protein	ERGA_CDS_08200	-	Uncharacterized protein	8.41	23388	309	6	24.4
#REF!	1789	Q5FH08	Putative uncharacterized protein	ERGA_CDS_05140	-	Uncharacterized protein	8.36	54031	142	2	5.1
#REF!	1797	Q5FFF6	Acetylornithine aminotransferase	ERGA_CDS_02080	argD	Aminoacid metabolism	6.67	42819	220	2	10
#REF!	1803	Q5FFF6	Acetylornithine aminotransferase	ERGA_CDS_02080	argD	Aminoacid metabolism	6.67	42819	248	4	18.2
#REF!	1804	Q5FFH4	Putative uncharacterized protein Erum2380	ERGA_CDS_02370	-	Membrane associated protein	6.11	37547	52	1	3.3
#REF!	1805	Q5FFF6	Acetylornithine aminotransferase	ERGA_CDS_02080	argD	Aminoacid metabolism	6.67	42819	261	4	18.4
#REF!	1807	Q5FH08	Putative uncharacterized protein	ERGA_CDS_05140	-	Uncharacterized protein	8.36	54031	351	7	14
#REF!	1811	Q5FGD3	Putative uncharacterized protein	ERGA_CDS_08200	-	Uncharacterized protein	8.41	23388	182	3	19.6
#REF!	1813	Q5FFF6	Acetylornithine aminotransferase	ERGA_CDS_02080	argD	Aminoacid metabolism	6.67	42819	446	6	25.1
#REF!	1814	Q5FH08	Putative uncharacterized protein	ERGA_CDS_05140	-	Uncharacterized protein	8.36	54031	129	2	5.1
#REF!	1815	Q5FH08	Putative uncharacterized protein	ERGA_CDS_05140	-	Uncharacterized protein	8.36	54031	225	3	7.5
#REF!	1817	Q5FFF6	Acetylornithine aminotransferase	ERGA_CDS_02080	argD	Aminoacid metabolism	6.67	42819	573	5	20.5
#REF!	1818	Q5FFF6	Acetylornithine aminotransferase	ERGA_CDS_02080	argD	Aminoacid metabolism	6.67	42819	591	6	22.3
#REF!	1825	Q5FFF6	Acetylornithine aminotransferase	ERGA_CDS_02080	argD	Aminoacid metabolism	6.67	42819	218	3	11.8
#REF!	1836	Q5FH08	Putative uncharacterized protein	ERGA_CDS_05140	-	Uncharacterized protein	8.36	54031	349	5	11.1
#REF!	1853	Q5FGQ7	Major antigenic protein 1	ERGA_CDS_09160	map1	MAP-1 family protein	5.37	30595	168	3	23.6
#REF!	1884	Q5FH08	Putative uncharacterized protein	ERGA_CDS_05140	-	Uncharacterized protein	8.36	54031	52	1	2.2
#REF!	1885	Q5FH08	Putative uncharacterized protein	ERGA_CDS_05140	-	Uncharacterized protein	8.36	54031	187	3	7.5
#REF!	1890	Q5FFH4	Putative uncharacterized protein Erum2380	ERGA_CDS_02370	-	Membrane associated protein	6.11	37547	65	1	3.3
#REF!	1917	Q5FGU6	Acetylglutamate kinase	ERGA_CDS_04600	argB	Aminoacid metabolism	5.41	34828	339	6	21.1
#REF!	1929	Q5FGU6	Acetylglutamate kinase	ERGA_CDS_04600	argB	Aminoacid metabolism	5.41	34828	569	7	34.5
#REF!	1936	Q5FGQ7	Major antigenic protein 1	ERGA_CDS_09160	map1	MAP-1 family protein	5.37	30595	83	1	4.6
#REF!	1954	Q5FFT4	Phosphate acyltransferase	ERGA_CDS_05930	plsX	Fatty acid metabolism	6.95	36408	92	2	7.6
#REF!	1964	Q5FH08	Putative uncharacterized protein	ERGA_CDS_05140	-	Uncharacterized protein	8.36	54031	91	1	2.8
	1974	Q5FF32	VirB11 protein	ERGA_CDS_00140	virB11	Pathogenicity-associated protein	6.62	36836	868	16	26.5
1	1975	Q5FF32	VirB11 protein	ERGA_CDS_00140	virB11	Pathogenicity-associated protein	6.62	36836	93	3	13
2	1980	Q5FF96	Pyruvate dehydrogenase E1 component- beta subunit	ERGA_CDS_00910	pdhB	Pyruvate dehydrogenase and TCA cycle	5.13	36348	71	1	3.9
3	1982	Q5FH50	Putative uncharacterized protein	ERGA_CDS_01480	-	Cell redox homeostasis	6.66	37285	56	1	2.9
4	1983	Q5FGD2	Putative uncharacterized protein	ERGA_CDS_08210	-	Uncharacterized protein	5.47	32.47	486	9	29.3
5	1987	Q5FF96	Pyruvate dehydrogenase E1 component- beta subunit	ERGA_CDS_00910	pdhB	Pyruvate dehydrogenase and TCA cycle	5.13	36348	393	6	27.1
6	1994	Q5FGD2	Putative uncharacterized protein	ERGA_CDS_08210	-	Uncharacterized protein	5.47	32.47	59	1	3.9
7	2004	Q5FGD2	Putative uncharacterized protein	ERGA_CDS_08210	-	Uncharacterized protein	5.47	32.47	567	9	27.6
8	2010	Q5FGD2	Putative uncharacterized protein	ERGA_CDS_08210	-	Uncharacterized protein	5.47	32.47	354	6	25.1
9	2043	Q5FH52	Putative uncharacterized protein sphX	ERGA_CDS_01460	sphX	ABC Transporter	6.27	38534	216	4	15.8
10	2046	Q5FHL4	Putative uncharacterized protein	ERGA_CDS_03480	-	Uncharacterized protein	5.95	37182	66	1	6.3
11	2093	Q5FGQ7	Major antigenic protein 1	ERGA_CDS_09160	map1	MAP-1 family protein	5.37	30595	441	7	35.2
12	2105	Q5FGQ7	Major antigenic protein 1	ERGA_CDS_09160	map1	MAP-1 family protein	5.37	30595	348	4	31
13	2107	Q5FG19	Putative uncharacterized protein	ERGA_CDS_06790	-	Uncharacterized protein	6.18	33596	254	6	19
14	2112	Q5FGU8	Putative uncharacterized protein	ERGA_CDS_04580	-	Uncharacterized protein	5.91	41801	194	2	9.4
15	2117	Q5FH55	Succinyl-CoA ligase [ADP-forming] subunit alpha	ERGA_CDS_01430	sucD	Pyruvate dehydrogenase and TCA cycle	6.24	30651	111	3	16.9
16	2118	Q5FH55	Succinyl-CoA ligase [ADP-forming] subunit alpha	ERGA_CDS_01430	sucD	Pyruvate dehydrogenase and TCA cycle	6.24	30651	281	6	30.8
17	2119	Q5FGQ7	Major antigenic protein 1	ERGA_CDS_09160	map1	MAP-1 family protein	5.37	30595	74	1	4.6
18	2120	Q5FGQ7	Major antigenic protein 1	ERGA_CDS_09160	map1	MAP-1 family protein	5.37	30595	79	1	4.6
19	2122	Q5FGQ7	Major antigenic protein 1	ERGA_CDS_09160	map1	MAP-1 family protein	5.37	30595	261	5	20.1
20	2124	Q5FGU8	Putative uncharacterized protein	ERGA_CDS_04580	-	Uncharacterized protein	5.91	41801	138	1	4.2
21	2131	Q5FGU8	Putative uncharacterized protein	ERGA_CDS_04580	-	Uncharacterized protein	5.91	41801	128	1	4.2
22	2135	Q5FFL9	Putative uncharacterized protein	ERGA_CDS_05290	-	Uncharacterized protein	6.33	43304	55	2	4.6
23	2143	Q5FHF1	4-hydroxy-tetrahydrodipicolinate synthase	ERGA_CDS_02670	dapA	Aminoacid metabolism	5.87	33552	325	5	20
24	2146	Q5FGU8	Putative exported protein	ERGA_CDS_04580	-	Uncharacterized protein	6.1	41.8	238	6	19.7
25	2153	Q5FH79	Putative uncharacterized protein	ERGA_CDS_01810	-	Membrane associated protein	8	31208	82	4	20.7
26	2154	Q5FH79	Putative uncharacterized protein	ERGA_CDS_01810	-	Membrane associated protein	8	31208	82	4	15.2
27	2164	Q5FGQ7	Major antigenic protein 1	ERGA_CDS_09160	map1	MAP-1 family protein	5.37	30595	709	9	45.4
28	2166	Q5FGL4	Map1-1	ERGA_CDS_09150	map1-1	MAP-1 family protein	6.84	31033	173	3	10.3
29	2167	Q5FH79	Putative uncharacterized protein	ERGA_CDS_01810	-	Membrane associated protein	8	31208	60	4	15.2
30	2168	Q5FH79	Putative uncharacterized protein	ERGA_CDS_01810	-	Membrane associated protein	8	31208	722	14	34.8
31	2171	Q5FFW0	Dihydropteroate synthase	ERGA_CDS_06510	folP	Biosynthesis of co-factors (folic acid)	8.73	31745	85	4	20.5
32	2172	Q5FGL4	Map1-1	ERGA_CDS_09150	map1-1	MAP-1 family protein	6.84	31033	55	3	10.3
33	2174	Q5FH79	Putative uncharacterized protein	ERGA_CDS_01810	-	Membrane associated protein	8	31208	1227	20	41.5
34	2175	Q5FFW0	Dihydropteroate synthase	ERGA_CDS_06510	folP	Biosynthesis of co-factors (folic acid)	8.73	31745	715	11	42.8
35	2176	Q5FGL4	Putative outer membrane protein MAP1-1	ERGA_CDS_09150	map1-1	MAP-1 family protein	6.84	31081	418	7	36.9
36	2177	Q5FFZ2	Putative uncharacterized protein	ERGA_CDS_06630	-	Uncharacterized protein	4.86	27663	79	3	16.9
37	2178	Q5FFW0	Dihydropteroate synthase	ERGA_CDS_06510	folP	Biosynthesis of co-factors (folic acid)	8.73	31745	664	10	42.8
38	2182	Q5FGU8	Putative uncharacterized protein	ERGA_CDS_04580	-	Uncharacterized protein	5.91	41801	79	1	4.2
39	2187	Q5FF36	Probable fructose-bisphosphate aldolase class I	ERGA_CDS_00560	fbaB	Central intermediary metabolism	8.27	32428	161	3	15.3
40	2188	Q5FGU8	Putative uncharacterized protein	ERGA_CDS_04580	-	Uncharacterized protein	5.91	41801	238	6	19.7
41	2189	Q5FG34	Succinate dehydrogenase iron-sulfur subunit	ERGA_CDS_07070	sdhB	Electron transport	5.98	29595	234	5	16.3
42	2191	Q5FG34	Succinate dehydrogenase iron-sulfur protein	ERGA_CDS_07070	sdhB	Electron transport	6.79	30.36	65	2	4.9
43	2196	Q5FG34	Succinate dehydrogenase iron-sulfur protein	ERGA_CDS_07070	sdhB	Electron transport	6.79	30.36	242	5	17.4
44	2203	Q5FG34	Succinate dehydrogenase iron-sulfur protein	ERGA_CDS_07070	sdhB	Electron transport	6.79	30.36	146	2	4.9
45	2206	Q5FF30	Probable conjugal transfer protein TRBG	ERGA_CDS_00160	virB9	Pathogenicity-associated protein	5.36	29494	284	5	15.5
46	2220	Q5FFQ4	Peptidoglycan-associated lipoprotein	ERGA_CDS_05800	pal	Membrane associated protein	6.08	24.31	583	7	38.9
47	2232	Q5FFT0	4-hydroxy-tetrahydrodipicolinate reductase	ERGA_CDS_05970	dapB	Aminoacid metabolism	7	28954	52	1	3.4
48	2236	Q5FFQ4	Peptidoglycan-associated lipoprotein	ERGA_CDS_05800	pal	Membrane associated protein	6.08	24.31	309	4	27.3
49	2237	Q5FFQ4	Peptidoglycan-associated lipoprotein	ERGA_CDS_05800	pal	Membrane associated protein	6.08	24.31	99	1	6
50	2240	Q5FF30	Probable conjugal transfer protein TRBG	ERGA_CDS_00160	virB9	Pathogenicity-associated protein	5.36	29494	499	10	46.5
51	2241	Q5FG00	Bifunctional protein FolD	ERGA_CDS_06980	folD	Biosynthesis of co-factors (folic acid)	6.7	32454	211	5	19
52	2246	Q5FF30	Probable conjugal transfer protein TRBG	ERGA_CDS_00160	virB9	Pathogenicity-associated protein	5.36	29494	645	10	32.9
53	2248	Q5FF30	Probable conjugal transfer protein TRBG	ERGA_CDS_00160	virB9	Pathogenicity-associated protein	5.36	29494	475	7	27.1
54	2254	Q5FGQ7	Major antigenic protein 1	ERGA_CDS_09160	map1	MAP-1 family protein	5.37	30595	751	8	31
55	2257	Q5FF30	Probable conjugal transfer protein trbG	ERGA_CDS_00160	trbG/virB9	Pathogenicity-associated protein	8.88	30974	103	2	6
56	2258	Q5FG00	Bifunctional protein FolD	ERGA_CDS_06980	folD	Biosynthesis of co-factors (folic acid)	6.38	32404	389	6	30
57	2262	Q5FFQ4	Peptidoglycan-associated lipoprotein	ERGA_CDS_05800	pal	Membrane associated protein	6.08	24.31	378	4	27.3
58	2280	Q5FGQ6	Map1+1	ERGA_CDS_09170	map1+1	MAP-1 family protein	8.2	31797	92	2	6.4
59	2283	Q5FGQ6	Map1+1	ERGA_CDS_09170	map1+1	MAP-1 family protein	8.2	31797	247	5	18
60	2287	Q5FGU8	Putative uncharacterized protein	ERGA_CDS_04580	-	Uncharacterized protein	5.91	41801	130	1	4.2
61	2293	Q5FH79	Putative uncharacterized protein	ERGA_CDS_01810	-	Membrane associated protein	8	31208	445	7	27
62	2296	Q5FGQ6	Map1+1	ERGA_CDS_09170	map1+1	MAP-1 family protein	8.55	30041	208	6	27.3
63	2306	Q5FFQ4	Peptidoglycan-associated lipoprotein	ERGA_CDS_05800	pal	Membrane associated protein	6.08	24.31	389	4	27.3
64	2320	Q5FGT9	Malate dehydrogenase	ERGA_CDS_04180	mdh	Pyruvate dehydrogenase and TCA cycle	5.22	34241	151	4	16.7
65	2325	Q5FGT9	Malate dehydrogenase	ERGA_CDS_04180	mdh	Pyruvate dehydrogenase and TCA cycle	5.22	34241	656	11	39.1
66	2331	Q5FG58	Phosphoribosylaminoimidazole-succinocarboxamide synthase	ERGA_CDS_07270	purC	Purine ribonucleotide biosynthesis	7.75	28994	326	4	21.2
67	2333	Q5FGT4	Putative uncharacterized protein	ERGA_CDS_04230	-	Uncharacterized protein	8.72	26948	44	1	6.7
68	2345	Q5FGQ7	Major antigenic protein 1	ERGA_CDS_09160	map1	MAP-1 family protein	5.37	30595	756	10	53.5
69	2362	Q5FGQ7	Major antigenic protein 1	ERGA_CDS_09160	map1	MAP-1 family protein	5.37	30595	413	6	33.5
70	2372	Q5FGQ7	Major antigenic protein 1	ERGA_CDS_09160	map1	MAP-1 family protein	5.37	30595	294	3	16.5
71	2379	Q5FGA8	Probable inorganic polyphosphate/ATP-NAD kinase	ERGA_CDS_07800	ppnK	Biosynthesis of co-factors (others)	6.44	29657	172	3	14.8
72	2385	Q5FHH4	Pyridoxine 5'-phosphate synthase	ERGA_CDS_02920	pdxJ	Biosynthesis of co-factors (Pyridoxine)	6.04	26689	301	3	21.4
73	2388	Q5FFX9	Putative uncharacterized protein	ERGA_CDS_06760	-	Uncharacterized protein	8.21	23569	56	1	6.7
74	2404	Q5FGQ7	Major antigenic protein 1	ERGA_CDS_09160	map1	MAP-1 family protein	5.37	30595	416	5	36
75	2410	Q5FFK6	Superoxide dismutase (Fragment)	ERGA_CDS_05420	sodB	Adaptation to atypical conditions	5.53	23417	97	2	15.8
76	2415	Q5FFK6	Superoxide dismutase	ERGA_CDS_05420	sodB	Adaptation to atypical conditions	5.53	24204	686	7	56.2
77	2424	Q5FGR9	Enhancing lycopene biosynthesis protein 2	ERGA_CDS_09390	elbB	Cell redox homeostasis	5.4	24997	48	4	17.9
78	2427	Q5FFE2	50S ribosomal protein L1	ERGA_CDS_01620	rplA	Ribosomal proteins	9.11	23.85	201	3	20.5
79	2429	Q5FHL1	Probable peroxiredoxin (26 kDa antigen)	ERGA_CDS_03510	tsaA	Cell redox homeostasis	5.84	23334	117	2	10.2
80	2431	Q5FGR9	Enhancing lycopene biosynthesis protein 2	ERGA_CDS_09390	elbB	Cell redox homeostasis	5.4	24997	97	4	17.9
81	2441	Q5FHL1	Probable peroxiredoxin (26 kDa antigen)	ERGA_CDS_03510	tsaA	Cell redox homeostasis	5.84	23334	118	2	10.2
82	2444	Q5FFE2	50S ribosomal protein L1	ERGA_CDS_01620	rplA	Ribosomal proteins	9.11	23.85	209	3	20.5
83	2450	Q5FG29	50S ribosomal protein L9	ERGA_CDS_07120	rplI	Ribosomal proteins	6.19	23261	273	4	20.8
84	2465	Q5FHL1	Probable peroxiredoxin (26 kDa antigen)	ERGA_CDS_03510	tsaA	Cell redox homeostasis	5.84	23334	162	3	15.6
85	2466	Q5FHL1	Probable peroxiredoxin (26 kDa antigen)	ERGA_CDS_03510	tsaA	Cell redox homeostasis	5.84	23334	648	10	58.5
86	2468	Q5FHL1	Probable peroxiredoxin (26 kDa antigen)	ERGA_CDS_03510	tsaA	Cell redox homeostasis	5.84	23334	1029	12	78.5
#REF!	2469	Q5FHL1	Probable peroxiredoxin (26 kDa antigen)	ERGA_CDS_03510	tsaA	Cell redox homeostasis	5.84	23334	878	10	63.4
#REF!	2473	Q5FHM9	Putative uncharacterized protein	ERGA_CDS_03810	-	Uncharacterized protein	3.91	16992	193	2	20.3
#REF!	2486	Q5FFA2	50S ribosomal protein L25	ERGA_CDS_00850	rplY/ctc	Ribosomal proteins	6.36	22.99	281	5	28.8
#REF!	2497	Q5FF68	3-4-dihydroxy-2-butanone 4-phosphate synthase	ERGA_CDS_00720	ribB	Biosynthesis of co-factors (Riboflavin)	4.92	22928	389	5	20.4
#REF!	2503	Q5FF68	3-4-dihydroxy-2-butanone 4-phosphate synthase	ERGA_CDS_00720	ribB	Biosynthesis of co-factors (Riboflavin)	4.92	22928	239	2	13.3
#REF!	2538	Q5FFZ4	Putative uncharacterized protein	ERGA_CDS_06610	-	Uncharacterized protein	6.38	28096	380	5	26.6
#REF!	2547	Q5FHL1	Probable peroxiredoxin (26 kDa antigen)	ERGA_CDS_03510	tsaA	Cell redox homeostasis	5.84	23334	261	4	24.9
#REF!	2564	Q5FH84	Peptide deformylase	ERGA_CDS_01760	def	Translation factors, modification of ribosomes and nascent peptides	6.33	21912	172	3	18.6
#REF!	2566	Q5FFC6	Protein GrpE	ERGA_CDS_01060	grpE	Chaperone	6.1	23068	357	5	26.2
#REF!	2567	Q5FGJ6	Orotate phosphoribosyltransferase	ERGA_CDS_08900	pyrE	Pyrimidine ribonucleotide biosynthesis	6.74	22329	201	6	23.2
#REF!	2581	Q5FGQ7	Major antigenic protein 1	ERGA_CDS_09160	map1	MAP-1 family protein	5.37	30595	136	2	12
#REF!	2583	Q5FH84	Peptide deformylase	ERGA_CDS_01760	def	Translation factors, modification of ribosomes and nascent peptides	6.33	21912	371	5	28.9
#REF!	2584	Q5FFC6	Protein GrpE	ERGA_CDS_01060	grpE	Chaperone	6.1	23068	322	6	30.2
#REF!	2587	Q5FGQ7	Major antigenic protein 1	ERGA_CDS_09160	map1	MAP-1 family protein	5.37	30595	260	2	12
#REF!	2593	Q5FGQ7	Major antigenic protein 1	ERGA_CDS_09160	map1	MAP-1 family protein	5.37	30595	212	3	16.5
#REF!	2600	Q5FGD3	Putative uncharacterized protein	ERGA_CDS_08200	-	Uncharacterized protein	8.41	23388	79	3	12.4
#REF!	2605	Q5FGD3	Putative uncharacterized protein	ERGA_CDS_08200	-	Uncharacterized protein	8.41	23388	233	5	20.1
#REF!	2606	Q5FFG7	ATP-dependent Clp protease proteolytic subunit	ERGA_CDS_01970	clpP	Degradation of proteins	5.27	21914	234	6	32.8
#REF!	2607	Q5FF14	DNAK suppressor protein homolog	ERGA_CDS_00330	dksA	Adaptation to atypical conditions	4.73	18016	164	3	28.5
#REF!	2609	Q5FF98	Putative uncharacterized protein Erum0960	ERGA_CDS_00890	-	Cell redox homeostasis	7.55	21834	121	4	23.3
#REF!	2632	Q5FF48	Peptide deformylase	ERGA_CDS_00440	def	tRNA and aminoacyl-tRNA modification	7.03	20803	180	5	27.6
#REF!	2634	Q5FH24	Arginine biosynthesis bifunctional protein ArgJ	ERGA_CDS_03880	argJ	Aminoacid metabolism	5.69	45352	256	4	12.2
#REF!	2636	Q5FF68	3-4-dihydroxy-2-butanone 4-phosphate synthase	ERGA_CDS_00720	ribB	Biosynthesis of co-factors (Riboflavin)	4.92	22928	459	5	23.2
#REF!	2639	Q5FGQ2	Putative uncharacterized protein	ERGA_CDS_09210	-	Uncharacterized protein	4.61	16.4	45	2	6.3
#REF!	2640	Q5FGQ2	Putative uncharacterized protein	ERGA_CDS_09210	-	Uncharacterized protein	4.61	16.4	129	2	14.7
#REF!	2653	Q5FGD4	Inorganic pyrophosphatase	ERGA_CDS_08190	ppa	Central intermediary metabolism	5.35	20916	115	2	11.4
#REF!	2676	Q5FHJ7	Elongation factor P	ERGA_CDS_03190	efp	Translation factors, modification of ribosomes and nascent peptides	5.69	21378	52	1	4.8
#REF!	2692	Q5FHD4	Single-stranded DNA-binding protein	ERGA_CDS_02840	ssb	DNA replication, repair, recombination and degradation; Homologous recombination	5.5	20007	112	2	12.4
#REF!	2693	Q5FGQ2	Putative uncharacterized protein	ERGA_CDS_09210	-	Uncharacterized protein	4.61	16.4	67	2	6.3
#REF!	2707	Q5FHD4	Single-stranded DNA-binding protein	ERGA_CDS_02840	ssb	DNA replication, repair, recombination and degradation; Homologous recombination	5.5	20007	126	2	12.4
	2712	Q5FHD4	Single-stranded DNA-binding protein	ERGA_CDS_02840	ssb	DNA replication, repair, recombination and degradation; Homologous recombination	5.5	20007	160	4	18.1
1	2734	Q5FG66	Ribosome-recycling factor	ERGA_CDS_07530	frr	Translation factors, modification of ribosomes and nascent peptides	9.04	20735	145	3	19.5
2	2759	Q5FF53	Putative uncharacterized protein	ERGA_CDS_00390	-	Uncharacterized protein	8.75	11784	86	3	28.4
3	2785	Q5FHD4	Single-stranded DNA-binding protein	ERGA_CDS_02840	ssb	DNA replication, repair, recombination and degradation; Homologous recombination	5.5	20007	59	1	4.5
4	2834	Q5FFY0	2-amino-4-hydroxy-6-hydroxymethyldihydropteridine pyrophosphokinase	ERGA_CDS_06750	folK	Biosynthesis of co-factors (folic acid)	6.89	19986	421	7	32.2
5	2854	Q5FF88	N5-carboxyaminoimidazole ribonucleotide mutase	ERGA_CDS_00990	purE	Purine ribonucleotide biosynthesis	6.06	17866	50	1	4.1
6	2856	Q5FGH5	Putative transferase	ERGA_CDS_08600	-	Uncharacterized protein	5.28	18627	67	1	8.1
7	2858	Q5FGQ4	Putative uncharacterized protein	ERGA_CDS_09190	-	Uncharacterized protein	4.17	18936	66	1	10.1
8	2882	Q5FG94	Protein-export protein SecB	ERGA_CDS_07740	secB	Transporter (Proteins and peptides)	4.53	19365	200	3	19.5
9	2891	Q5FHG7	DNA-directed RNA polymerase subunit omega	ERGA_CDS_02990	rpoZ	RNA synthesis and modification	6.9	14985	210	5	32.6
10	2904	Q5FGI8	Putative uncharacterized protein	ERGA_CDS_08670	-	Uncharacterized protein	6.01	20.9	589	5	32.4
11	2907	Q5FG94	Protein-export protein SecB	ERGA_CDS_07740	secB	Transporter (Proteins and peptides)	4.53	19365	60	1	10.3
12	2920	Q5FGI8	Putative uncharacterized protein	ERGA_CDS_08670	-	Uncharacterized protein	6.01	20.9	513	6	35.7
13	2938	Q5FGI8	Putative uncharacterized protein	ERGA_CDS_08670	-	Uncharacterized protein	6.01	20.9	469	8	39.6
14	2984	Q5FH90	Bacterioferritin comigratory protein	ERGA_CDS_05010	bcp	Cell redox homeostasis	6.84	16782	211	3	20.4
15	2985	Q5FH90	Bacterioferritin comigratory protein	ERGA_CDS_05010	bcp	Cell redox homeostasis	6.84	16782	249	4	34.7
16	3006	Q5FH90	Bacterioferritin comigratory protein	ERGA_CDS_05010	bcp	Cell redox homeostasis	6.84	16782	177	2	20.4
17	3008	Q5FH90	Bacterioferritin comigratory protein	ERGA_CDS_05010	bcp	Cell redox homeostasis	6.84	16782	504	7	68
18	3014	Q5FGQ4	Putative uncharacterized protein	ERGA_CDS_09190	-	Uncharacterized protein	4.17	18936	125	1	10.1
19	3015	Q5FH90	Bacterioferritin comigratory protein	ERGA_CDS_05010	bcp	Cell redox homeostasis	6.84	16782	350	4	28.6
20	3022	Q5FFZ0	10 kDa chaperonin	ERGA_CDS_06650	groES	Chaperone	5.77	10455	191	3	44.7
21	3037	Q5FFZ0	10 kDa chaperonin	ERGA_CDS_06650	groES	Chaperone	5.77	10455	133	2	22.3
22	3045	Q5FH08	Putative uncharacterized protein	ERGA_CDS_05140	-	Uncharacterized protein	8.36	54031	69	1	2.8
23	3075	Q5FFL4	Putative Deoxyuridine 5-triphosphate nucleotidohydrolase	ERGA_CDS_05340	dut	Pyrimidine ribonucleotide biosynthesis	5.74	13291	228	6	37.1
24	3097	Q5FGN1	Nucleoside diphosphate kinase	ERGA_CDS_08980	ndk	Central intermediary metabolism	5.42	16234	648	12	44.1
25	3101	Q5FFZ0	10 kDa chaperonin	ERGA_CDS_06650	groES	Chaperone	5.77	10455	82	2	8.5
26	3109	Q5FGN1	Nucleoside diphosphate kinase	ERGA_CDS_08980	ndk	Central intermediary metabolism	5.42	16234	786	10	44.1
27	3120	Q5FH90	Bacterioferritin comigratory protein	ERGA_CDS_05010	bcp	Cell redox homeostasis	6.84	16782	254	4	20.4
28	3126	Q5FHH3	Putative DNA-binding protein HU	ERGA_CDS_02930	hupB	DNA replication, repair, recombination and degradation	10.13	10658	375	4	35.1
29	3128	Q5FFE3	50S ribosomal protein L11	ERGA_CDS_01610	rplK	Ribosomal proteins	9.38	15553	723	8	28.6
30	3148	Q5FGS9	Co-chaperone protein hscB (Hsc20)	ERGA_CDS_04280	hscB	Chaperone	7.74	19207	90	2	5.5
31	3168	Q5FFE0	50S ribosomal protein L7/L12	ERGA_CDS_01640	rplL	Ribosomal proteins	5.1	14.26	147	4	26
32	3169	Q5FGE7	Aspartyl/glutamyl-tRNA(Asn/Gln) amidotransferase subunit C	ERGA_CDS_08260	gatC	Aminoacyl-tRNA synthetases	6.28	12997	90	2	8.8
33	3171	Q5FFE3	50S ribosomal protein L11	ERGA_CDS_01610	rplK	Ribosomal proteins	9.38	15553	108	2	5.4
34	3173	Q5FHK3	6-7-dimethyl-8-ribityllumazine synthase	ERGA_CDS_03130	ribH	Biosynthesis of co-factors (Riboflavin)	6.51	16349	255	6	14.8
35	3192	Q5FHH3	Putative DNA-binding protein HU	ERGA_CDS_02930	hupB	DNA replication, repair, recombination and degradation	10.13	10658	140	4	22.3
36	3194	Q5FFE0	50S ribosomal protein L7/L12	ERGA_CDS_01640	rplL	Ribosomal proteins	5.1	14.26	886	10	42.7
37	3229	Q5FFZ0	10 kDa chaperonin	ERGA_CDS_06650	groES	Chaperone	5.77	10455	371	6	44.7
38	3248	Q5FFZ0	10 kDa chaperonin	ERGA_CDS_06650	groES	Chaperone	5.77	10455	433	6	44.7
39	3252	Q5FFZ0	10 kDa chaperonin	ERGA_CDS_06650	groES	Chaperone	5.77	10455	112	2	8.5
40	3254	Q5FGA3	Thioredoxin	ERGA_CDS_07850	trx	Biosynthesis of co-factors (others)	4.82	12099	754	10	40.2
#REF!	3256	Q5FFZ0	10 kDa chaperonin	ERGA_CDS_06650	groES	Chaperone	5.77	10455	793	12	46.8
#REF!	3260	Q5FGA3	Thioredoxin	ERGA_CDS_07850	trx	Biosynthesis of co-factors (others)	4.82	12099	90	4	20.6
#REF!	3263	Q5FG27	30S ribosomal protein S6	ERGA_CDS_07140	rpsF	Ribosomal proteins	6.56	12626	55	6	13.8
#REF!	3265	Q5FFZ0	10 kDa chaperonin	ERGA_CDS_06650	groES	Chaperone	5.77	10455	563	10	46.8
#REF!	3270	Q5FFX7	Ribosomal silencing factor RsfS	ERGA_CDS_06780	rsfS	Translation factors, modification of ribosomes and nascent peptides	7.98	13794	257	14	39.4
#REF!	3280	Q5FF86	Integration host factor alpha-subunit	ERGA_CDS_01010	ihfA	DNA replication, repair, recombination and degradation; Nucleotide excision repair	7.98	11078	595	10	39.4
#REF!	3286	Q5FFV7	Putative uncharacterized protein	ERGA_CDS_06540	-	Uncharacterized protein	5.88	12489	683	10	42.7
#REF!	3289	Q5FFV7	Putative uncharacterized protein	ERGA_CDS_06540	-	Uncharacterized protein	5.88	12489	1185	16	44.5
#REF!	3295	Q5FFV7	Putative uncharacterized protein	ERGA_CDS_06540	-	Uncharacterized protein	5.88	12489	1044	12	44.5
#REF!	3311	Q5FFV7	Putative uncharacterized protein	ERGA_CDS_06540	-	Uncharacterized protein	5.88	12489	252	4	30
#REF!	3341	Q5FG61	Putative Cold shock-like protein cspA	ERGA_CDS_07240	cspA	DNA replication, repair, recombination and degradation; Nucleotide excision repair	8.87	10985	190	2	12.6
#REF!	3346	Q5FGQ7	Major antigenic protein 1	ERGA_CDS_09160	map1	MAP-1 family protein	5.37	30595	508	8	13.4
#REF!	3358	Q5FFZ0	10 kDa chaperonin	ERGA_CDS_06650	groES	Chaperone	5.77	10455	113	2	8.5
#REF!	3379	Q5FFQ4	Peptidoglycan-associated lipoprotein	ERGA_CDS_05800	pal	Membrane associated protein	6.08	24.31	917	10	28.2
#REF!	3389	Q5FGM9	Hypothetical transcription regulator	ERGA_CDS_09000	map1-14	MAP-1 family protein	6.45	34845	541	4	11.9
#REF!	3390	Q5FFQ4	Peptidoglycan-associated lipoprotein	ERGA_CDS_05800	pal	Membrane associated protein	6.08	24.31	346	4	13
#REF!	3402	Q5FFK6	Superoxide dismutase (Fragment)	ERGA_CDS_05420	sodB	Adaptation to atypical conditions	5.53	23417	184	2	5.4
#REF!	3405	Q5FH20	3-oxoacyl-[acyl-carrier protein] reductase	ERGA_CDS_03920	fabG	Fatty acid metabolism	8.46	26092	513	8	28.6
#REF!	3406	Q5FHH9	Enoyl-[acyl-carrier-protein] reductase [NADH]	ERGA_CDS_02870	fabI	Fatty acid metabolism	6.7	29882	280	4	8.1
#REF!	3409	Q5FH79	Putative uncharacterized protein	ERGA_CDS_01810	-	Membrane associated protein	8	31208	263	6	13.3
#REF!	3412	Q5FGQ7	Major antigenic protein 1	ERGA_CDS_09160	map1	MAP-1 family protein	5.37	30595	839	8	31
#REF!	3417	Q5FGA5	Pyruvate dehydrogenase E1 component- alpha subunit	ERGA_CDS_07830	pdhA	Pyruvate dehydrogenase and TCA cycle	6.33	36871	476	8	18
#REF!	3420	Q5FFH4	Putative uncharacterized protein Erum2380	ERGA_CDS_02370	-	Membrane associated protein	6.11	37547	108	2	3.3
#REF!	3421	Q5FG39	Holliday junction ATP-dependent DNA helicase RuvB	ERGA_CDS_07020	ruvB	DNA replication, repair, recombination and degradation; Homologous recombination	5.95	37361	331	8	15.1
#REF!	3423	Q5FFH4	Putative uncharacterized protein Erum2380	ERGA_CDS_02370	-	Membrane associated protein	6.11	37547	161	2	3.3
#REF!	3424	Q5FGU8	Putative uncharacterized protein	ERGA_CDS_04580	-	Uncharacterized protein	5.91	41801	212	2	4.2
#REF!	3427	Q5FFL6	Carbamoyl-phosphate synthase small chain	ERGA_CDS_05320	carA	Aminoacid metabolism	5.95	39823	176	4	12
#REF!	3429	Q5FH08	Putative uncharacterized protein	ERGA_CDS_05140	-	Uncharacterized protein	8.36	54031	920	14	21.1
#REF!	3430	Q5FH08	Putative uncharacterized protein	ERGA_CDS_05140	-	Uncharacterized protein	8.36	54031	125	2	2.2
#REF!	3437	Q5FGQ7	Major antigenic protein 1	ERGA_CDS_09160	map1	MAP-1 family protein	5.37	30595	212	2	12
#REF!	3438	Q5FGQ7	Major antigenic protein 1	ERGA_CDS_09160	map1	MAP-1 family protein	5.37	30595	814	6	32.7
#REF!	3439	Q5FGQ7	Major antigenic protein 1	ERGA_CDS_09160	map1	MAP-1 family protein	5.37	30595	680	5	31
#REF!	3440	Q5FGQ7	Major antigenic protein 1	ERGA_CDS_09160	map1	MAP-1 family protein	5.37	30595	585	7	35.2
#REF!	3442	Q5FHF1	4-hydroxy-tetrahydrodipicolinate synthase	ERGA_CDS_02670	dapA	Aminoacid metabolism	5.87	33552	422	5	20
#REF!	3444	Q5FGD2	Putative uncharacterized protein	ERGA_CDS_08210	-	Uncharacterized protein	5.47	32.47	371	6	25.1
#REF!	3446	Q5FFC7	Tryptophan--tRNA ligase	ERGA_CDS_01050	trpS	Aminoacyl-tRNA synthetases	8.49	38118	108	2	12.1
#REF!	3447	Q5FGQ7	Major antigenic protein 1	ERGA_CDS_09160	map1	MAP-1 family protein	5.37	30595	474	5	31
#REF!	3449	Q5FGQ7	Major antigenic protein 1	ERGA_CDS_09160	map1	MAP-1 family protein	5.37	30595	437	5	31
#REF!	3454	Q5FGQ7	Major antigenic protein 1	ERGA_CDS_09160	map1	MAP-1 family protein	5.37	30595	207	3	16.5
#REF!	3455	Q5FGQ7	Major antigenic protein 1	ERGA_CDS_09160	map1	MAP-1 family protein	5.37	30595	733	8	40.8
#REF!	3463	Q5FF20	2-3-4-5-tetrahydropyridine-2-6-dicarboxylate N-succinyltransferase	ERGA_CDS_00270	dapD	Aminoacid metabolism	5.8	31438	463	8	39.8
#REF!	3464	Q5FGQ7	Major antigenic protein 1	ERGA_CDS_09160	map1	MAP-1 family protein	5.37	30595	197	2	12
#REF!	3466	Q5FFY4	Putative uncharacterized protein	ERGA_CDS_06710	-	Uncharacterized protein	4.5	17676	61	1	6.6
#REF!	3468	Q5FGQ7	Major antigenic protein 1	ERGA_CDS_09160	map1	MAP-1 family protein	5.33	28047	139	1	8.1
#REF!	3469	Q5FGN1	Nucleoside diphosphate kinase	ERGA_CDS_08980	ndk	Central intermediary metabolism	5.42	16234	414	6	44.1
#REF!	3472	Q5FGQ7	Major antigenic protein 1	ERGA_CDS_09160	map1	MAP-1 family protein	5.37	30595	360	2	19
#REF!	3474	Q5FF67	Transcription elongation factor GreA	ERGA_CDS_00730	greA	RNA synthesis and modification	4.89	18869	290	5	30.7
#REF!	3477	Q5FG94	Protein-export protein SecB	ERGA_CDS_07740	secB	Transporter (Proteins and peptides)	4.53	19365	378	8	44.3
#REF!	3479	Q5FFZ0	10 kDa chaperonin	ERGA_CDS_06650	groES	Chaperone	5.77	10455	287	4	44.7
#REF!	3485	Q5FG27	30S ribosomal protein S6	ERGA_CDS_07140	rpsF	Ribosomal proteins	6.56	12626	151	8	39.4
#REF!	3488	Q5FH04	Ubiquinol-cytochrome c reductase iron-sulfur subunit	ERGA_CDS_05180	petA	Electron transport	8.99	20599	48	1	4.8
#REF!	3489	Q5FG06	Putative Phosphoglycolate phosphatase	ERGA_CDS_06920	gpH	Carbohydrate metabolism	5.7	23496	232	2	18.1
#REF!	3491	Q5FHL1	Probable peroxiredoxin (26 kDa antigen)	ERGA_CDS_03510	tsaA	Cell redox homeostasis	5.84	23334	927	10	62.9
#REF!	3492	Q5FFA0	Succinyl-diaminopimelate desuccinylase	ERGA_CDS_00870	dapE	Aminoacid metabolism	5.04	42459	180	2	6.8
#REF!	3494	Q5FG30	Serine hydroxymethyltransferase	ERGA_CDS_07110	glyA	Aminoacid metabolism	6.64	46244	184	3	13.5
#REF!	3496	Q5FFF6	Acetylornithine aminotransferase	ERGA_CDS_02080	argD	Aminoacid metabolism	6.67	42819	201	2	10
#REF!	3498	Q5FGQ4	Putative uncharacterized protein	ERGA_CDS_09190	-	Uncharacterized protein	4.17	18936	113	1	10.1
#REF!	3502	Q5FHJ7	Elongation factor P	ERGA_CDS_03190	efp	Translation factors, modification of ribosomes and nascent peptides	5.69	21378	50	1	11.1
#REF!	3505	Q5FHC5	Putative uncharacterized protein	ERGA_CDS_02440	-	Membrane associated protein	5.09	24971	263	3	11.4
#REF!	3511	Q5FGB1	Putative uncharacterized protein	ERGA_CDS_07980	-	Uncharacterized protein	4.26	20501	203	3	21.6
#REF!	3514	Q5FFC6	Protein GrpE	ERGA_CDS_01060	grpE	Chaperone	6.1	23068	514	7	40.6
#REF!	3515	Q5FGD3	Putative uncharacterized protein	ERGA_CDS_08200	-	Uncharacterized protein	8.41	23388	257	5	20.1
#REF!	3516	Q5FH36	Probable sigma(54) modulation protein	ERGA_CDS_04050	-	Uncharacterized protein	6.15	22649	285	6	31.8
#REF!	3517	Q5FFY0	2-amino-4-hydroxy-6-hydroxymethyldihydropteridine pyrophosphokinase	ERGA_CDS_06750	folK	Biosynthesis of co-factors (folic acid)	6.89	19986	138	3	19
#REF!	3518	Q5FFE4	Transcription termination/antitermination protein nusG	ERGA_CDS_01600	nusG	RNA synthesis and modification	5.62	20.55	382	6	36.3
#REF!	3519	Q5FGD0	ATP-dependent protease subunit HslV	ERGA_CDS_08020	hslV	Degradation of proteins	6.32	20705	286	3	16.4
#REF!	3524	Q5FF41	Glutamine synthetase I	ERGA_CDS_00510	glnA	Aminoacid metabolism	5.94	53381	113	1	3.8
#REF!	3528	Q5FHN7	Glutamyl-tRNA(Gln) amidotransferase subunit A	ERGA_CDS_03730	gatA	Translation factors, modification of ribosomes and nascent peptides	5.89	52991	397	4	18.1
#REF!	3533	Q5FFY0	2-amino-4-hydroxy-6-hydroxymethyldihydropteridine pyrophosphokinase	ERGA_CDS_06750	folK	Biosynthesis of co-factors (folic acid)	6.89	19986	337	5	29.3
#REF!	3540	Q5FF34	Putative uncharacterized protein	ERGA_CDS_00120	-	Membrane associated protein	4.89	46533	177	2	10.9
	3559	Q5FHF3	2-oxoglutarate dehydrogenase E1 component	ERGA_CDS_02650	sucA	Pyruvate dehydrogenase and TCA cycle	6.07	103265	117	5	5.3
1	3570	Q5FGZ4	Dihydrolipoyl dehydrogenase	ERGA_CDS_05280	lpd	Cell redox homeostasis /glycolysis	6.61	51323	107	4	13.1
2	3576	Q5FFE6	Elongation factor Tu (EF-Tu)	ERGA_CDS_01580/ ERGA_CDS_06310	tuf1/tuf2	Translation factors, modification of ribosomes and nascent peptides	5.94	14732	67	1	11.2
3	3577	Q5FFE6	Elongation factor Tu (EF-Tu)	ERGA_CDS_01580/ ERGA_CDS_06310	tuf1/tuf2	Translation factors, modification of ribosomes and nascent peptides	5.94	14732	58	1	11.2
4	3580	Q5FFG6	ATP-dependent Clp protease ATP-binding subunit ClpX	ERGA_CDS_01980	clpX	Degradation of proteins	5.57	44703	749	8	27.3
5	3583	Q5FFZ1	60 kDa chaperonin	ERGA_CDS_06640	groEL	Chaperone	5.44	58822	190	3	9.8
6	3594	Q5FGQ7	Major antigenic protein 1	ERGA_CDS_09160	map1	MAP-1 family protein	5.37	30595	602	7	31.7
7	3595	Q5FGQ7	Major antigenic protein 1	ERGA_CDS_09160	map1	MAP-1 family protein	5.37	30595	556	5	31
	NOTES: (a) MM (molecular mass) and pI values were calculated based on the amino acid sequence reported in the NCBI database using the MDM tool. (b) Identification scores obtained with the algorithms Paragon (P) and Mowse (M). MASCOT Protein Score (MS+MS/MS): A combined analysis of PMF (Peptide Mass Fingerprint) and tandem mass (MS/MS) was performed and MASCOT protein score reflects these two leve…
