# Supplementary material for: Comparative Proteomic Profiling of Ehrlichia ruminantium Pathogenic Strain and Its High-Passaged Attenuated Strain Reveals Virulence and Attenuation-Associated Proteins
Source: PLoS One. 2015 Dec 21;10(12):e0145328. doi: 10.1371/journal.pone.0145328 (PMC4686967; doi:10.1371/journal.pone.0145328)
Supplement: S5 Table — Spot numbers correspond to those indicated in S4 Fig. For each protein spot, columns denote the accession number in ERGardel, protein name, ordered locus name, gene name, function, protein scores, sequence coverage (%), the number of peptides matched, the average normalized volume for ERGvir and ERGatt replicates, the p-value and the fold change. (XLSX) [file pone.0145328.s011.xlsx]

## Sheet: (A) overexpressed in ERGvir
S5 Table. Proteins differentially expressed between ERGvir (A) and ERGatt (B) strains according to DIGE experiments. Spot numbers correspond to those indicated in Supplemental Figure S4. For each protein spot, columns denote the accession number in ERGardel, protein name, ordered locus name, gene name, function, protein scores, sequence coverage (%), the number of peptides matched, the average no…
Spot nb	Accession Nr (Gardel)	Protein Name	Ordered Locus name	Gene name	Function	Score (a)	Coverage (%) (b)	Nb peptides	Average normalised volume for 4 ERGvir biological replicates	Average normalised volume for 4 ERGatt biological replicates	Anova (p value)	Fold change
555	Q5FGZ4	Dihydrolipoyl dehydrogenase	ERGA_CDS_05280	lpd	Cell redox homeostasis /glycolysis	107	13.1	4	1.981	0.186	0.019	10.7
1253	Q5FH29	Putative uncharacterized protein	ERGA_CDS_03830	-	uncharacterized protein (similar to AnkA)	533	9.2	7	1.869	0.246	0.002	7.6
883	Q5FHH4	Pyridoxine 5'-phosphate synthase	ERGA_CDS_02920	pdxJ	Biosynthesis of co-factors	301	21.4	3	1.778	0.405	0.004	4.4
832	Q5FF30	Probable conjugal transfer protein trbG	ERGA_CDS_00160	virB9	Pathogenicity-associated protein	325	38.2	10	1.552	0.417	0.001	3.7
431	Q5FF31	VirB10 protein	ERGA_CDS_00150	vir B10	Pathogenicity-associated protein	280	9	2	1.907	0.531	0.015	3.6
831	Q5FF30	Probable conjugal transfer protein trbG	ERGA_CDS_00160	virB9	Pathogenicity-associated protein	59	36	7	1.606	0.449	0.004	3.6
856	Q5FFZ2	Putative uncharacterized protein	ERGA_CDS_06630	-	uncharacterized protein	79	16.9	3	1.653	0.463	0.052	3.6
1002	Q5FGD4	Inorganic pyrophosphatase	ERGA_CDS_08190	ppa	Central intermediary metabolism	196	11.4	4	1.655	0.466	0.044	3.6
1123	Q5FGQ7	Major antigenic protein 1	ERGA_CDS_09160	map1	MAP-1 family protein	90	5.5	1	1.74	0.501	0.028	3.5
998	Q5FF14	DNAK suppressor protein homolog	ERGA_CDS_00330	dksA	Adaptation to atypical conditions	248	48.3	9	1.55	0.45	0.042	3.4
1256	Q5FHI1	RNA polymerase sigma factor	ERGA_CDS_03350	rpoD	RNA synthesis and modification	74	5.6	3	1.622	0.476	0.031	3.4
653	Q5FGG7	Hypothetical zinc protease	ERGA_CDS_08480	-	Degradation of proteins	238	15.4	5	1.661	0.482	0.035	3.4
707	Q5FFH4	Putative uncharacterized protein	ERGA_CDS_02370	-	Membrane associated protein	191	17.7	6	1.863	0.581	0.003	3.2
636	Q5FH95	Enolase	ERGA_CDS_04960	eno	Central intermediary metabolism	283	15.9	5	1.56	0.505	0.001	3.1
1005	Q5FFG7	ATP-dependent Clp protease proteolytic subunit	ERGA_CDS_01970	clpP	Degradation of proteins	156	37.4	7	1.911	0.667	0.025	2.9
117	Q5FH27	Argininosuccinate synthase	ERGA_CDS_03850	argG	Aminoacid metabolism	87	9.1	3	1.689	0.582	0.02	2.9
553	Q5FGZ4	Dihydrolipoyl dehydrogenase	ERGA_CDS_05280	lpd	Cell redox homeostasis /glycolysis	667	27.2	7	1.594	0.549	0.048	2.9
717	Q5FGA5	Pyruvate dehydrogenase E1 component, alpha subunit	ERGA_CDS_07830	pdhA	Pyruvate dehydrogenase and TCA cycle	182	14.6	5	2.049	0.696	0.002	2.9
683	Q5FFF6	Acetylornithine aminotransferase	ERGA_CDS_02080	argD	Aminoacid metabolism	303	17.4	4	1.514	0.545	0.001	2.8
917	Q5FGR9	Enhancing lycopene biosynthesis protein 2	ERGA_CDS_09390	elbB	Cell redox homeostasis	310	59.1	7	1.538	0.561	0.035	2.7
1168	Q5FF86	Integration host factor alpha-subunit	ERGA_CDS_01010	ihfA	DNA replication, repair, recombination and degradation	595	39.4	10	1.387	0.536	0.009	2.6
932	Q5FH20	3-oxoacyl-[acyl-carrier protein] reductase	ERGA_CDS_03920	fabG	Fatty acid metabolism	225	52.7	10	1.513	0.574	0.006	2.6
842	Q5FGQ6	Map1+1	ERGA_CDS_09170	map1+1	MAP-1 family protein	518	41	11	1.309	0.51	0.017	2.6
774	Q5FHL4	Putative uncharacterized protein	ERGA_CDS_03480	-	tRNA and aminoacyl-tRNA modification	124	11.8	2	1.51	0.595	0.042	2.5
632	Q5FFF6	Acetylornithine aminotransferase	ERGA_CDS_02080	argD	Aminoacid metabolism	220	10	2	1.682	0.692	0.003	2.4
937	Q5FFZ4	Putative uncharacterized protein	ERGA_CDS_06610	-	Cell redox homeostasis	259	45.1	11	1.36	0.575	0.004	2.4
828	Q5FG34	Succinate dehydrogenase iron-sulfur protein	ERGA_CDS_07070	sdhB	Electron transport	156	20.1	7	1.442	0.598	0.011	2.4
841	Q5FGI0	Methionine aminopeptidase	ERGA_CDS_08550	map	Degradation of proteins	36	3.4	1	1.336	0.568	0.014	2.4
793	Q5FF36	Probable fructose-bisphosphate aldolase class I	ERGA_CDS_00560	fbaB	Central intermediary metabolism	161	15.3	3	1.663	0.742	0.032	2.2
229	Q5FGW8	DNA gyrase subunit B	ERGA_CDS_04380	gyrB	DNA replication, repair, recombination and degradation	123	2	1	1.438	0.66	0.01	2.2
1267	Q5FF53	Putative uncharacterized protein	ERGA_CDS_00390	-	uncharacterized protein	291	64.7	6	1.23	0.594	0.024	2.1
658	Q5FFA0	Succinyl-diaminopimelate desuccinylase	ERGA_CDS_00870	dapE	Aminoacid metabolism	639	33.7	10	1.432	0.694	0.002	2.1
554	Q5FGZ4	Dihydrolipoyl dehydrogenase	ERGA_CDS_05280	lpd	Cell redox homeostasis /glycolysis	483	25.1	8	1.506	0.733	0.023	2.1
212	Q5FG04	Pyruvate,phosphate dikinase	ERGA_CDS_06940	ppdK	Pyruvate dehydrogenase and TCA cycle	172	6.1	3	1.49	0.72	0.004	2.1
1263	Q5FGM6	Map1-12	ERGA_CDS_09030	map1-12	MAP-1 family protein	138	21.1	5	1.183	0.576	0.004	2.1
968	Q5FFC6	Protein GrpE	ERGA_CDS_01060	grpE	Chaperone	227	34.7	6	1.348	0.689	0.004	2
892	Q5FHH4	Pyridoxine 5'-phosphate synthase	ERGA_CDS_02920	pdxJ	Biosynthesis of co-factors	25	11.8	2	1.621	0.797	0.022	2
626	Q5FG57	Histidine--tRNA ligase	ERGA_CDS_07280	hisS	Aminoacyl-tRNA synthetases	126	20.3	7	1.358	0.663	0.003	2
645	Q5FGG7	Hypothetical zinc protease	ERGA_CDS_08480	-	Degradation of proteins	375	22.2	8	1.466	0.716	0.021	2
680	Q5FFF6	Acetylornithine aminotransferase	ERGA_CDS_02080	argD	Aminoacid metabolism	389	20.7	4	1.384	0.725	0.012	1.9
794	Q5FG34	Succinate dehydrogenase iron-sulfur subunit	ERGA_CDS_07070	sdhB	Electron transport	234	16.3	5	1.28	0.675	0.016	1.9
742	Q5FGM9	Hypothetical transcription regulator	ERGA_CDS_09000	map1-14	MAP-1 family protein	274	11.9	2	1.532	0.793	0.003	1.9
201	Q5FGQ7	Major antigenic protein 1	ERGA_CDS_09160	map1	MAP-1 family protein	102	8.1	1	1.402	0.74	0.009	1.9
996	Q5FF14	DNAK suppressor protein homolog	ERGA_CDS_00330	dksA	Adaptation to atypical conditions	154	44.4	9	1.281	0.73	0.009	1.8
730	Q5FFC7	Tryptophan--tRNA ligase	ERGA_CDS_01050	trpS	Aminoacyl-tRNA synthetases	59	9.7	2	1.369	0.78	0.005	1.8
644	Q5FFZ5	Probable cytosol aminopeptidase	ERGA_CDS_06600	pepA	Degradation of proteins	164	10	3	1.38	0.762	0.009	1.8
635	Q5FFG6	ATP-dependent Clp protease ATP-binding subunit ClpX	ERGA_CDS_01980	clpX	Degradation of proteins	601	29.6	10	1.347	0.773	0.004	1.7
251	Q5FFZ3	ClpB protein	ERGA_CDS_06620	clpB	Chaperone	83	5.7	5	1.537	0.889	0.01	1.7
631	Q5FG30	Serine hydroxymethyltransferase	ERGA_CDS_07110	glyA	Aminoacid metabolism	133	8.6	2	1.07	0.646	0.008	1.7
257	Q5FGB7	Putative uncharacterized protein	ERGA_CDS_07920	-	Chaperone	38	2.1	1	1.324	0.758	0.019	1.7
775	Q5FGD2	Putative uncharacterized protein	ERGA_CDS_08210	-	Regulatory function	500	33.2	13	1.424	0.825	0.019	1.7
905	Q5FGM8	Map1-13	ERGA_CDS_09010	map1-13	MAP-1 family protein	74	19.7	5	1.352	0.782	0.005	1.7
1101	Q5FGQ7	Major antigenic protein 1	ERGA_CDS_09160	map1	MAP-1 family protein	41	3.8	1	1.165	0.691	0.019	1.7
494	Q5FFG8	Trigger factor	ERGA_CDS_01960	tig	Transporters (Proteins and peptides)	557	25.3	9	1.361	0.867	0.024	1.6
845	Q5FFW7	Putative uncharacterized protein	ERGA_CDS_06440	-	uncharacterized protein (similar toAnkC)	250	46.4	5	1.243	0.77	0.04	1.6
1013	Q5FG66	Ribosome-recycling factor	ERGA_CDS_07530	frr	Translation factors, modification of ribosomes and nascent peptides	139	27.6	4	1.375	0.847	0.021	1.6
399	Q5FGL3	Putative uncharacterized protein	ERGA_CDS_08730	-	uncharacterized protein	102	13.9	6	1.273	0.811	0.005	1.6
190	Q5FH19	Bifunctional putA protein	ERGA_CDS_03930	putA	Aminoacid metabolism	49	1.1	1	1.39	0.908	0.011	1.5
727	Q5FH08	Putative uncharacterized protein	ERGA_CDS_05140	-	Membrane associated protein	165	6.5	3	1.302	0.875	0.011	1.5
630	Q5FFS1	DNA-directed RNA polymerase subunit alpha	ERGA_CDS_06060	rpoA	RNA synthesis and modification	43	15.5	4	1.211	0.791	0.031	1.5
1126	Q5FFZ0	10 kDa chaperonin	ERGA_CDS_06650	groES	Chaperone	56	8.5	1	1.13	0.778	0.003	1.5
1182	Q5FGA3	Thioredoxin	ERGA_CDS_07850	trx	Biosynthesis of co-factors (others)	361	40.2	6	1.165	0.787	0.024	1.5
1191	Q5FGA3	Thioredoxin	ERGA_CDS_07850	trx	Biosynthesis of co-factors (others)	36	31.6	3	1.049	0.698	0.002	1.5
816	Q5FGI0	Methionine aminopeptidase	ERGA_CDS_08550	map	Degradation of proteins	65	18.4	4	1.162	0.79	0.012	1.5
744	Q5FGM9	Hypothetical transcription regulator	ERGA_CDS_09000	map1-14	MAP-1 family protein	311	17.3	5	1.228	0.842	0.005	1.5
718	Q5FGQ7	Major antigenic protein 1	ERGA_CDS_09160	map1	MAP-1 family protein	44	8.1	1	1.264	0.843	0.048	1.5
911	Q5FGR9	Enhancing lycopene biosynthesis protein 2	ERGA_CDS_09390	elbB	Cell redox homeostasis	240	38.8	8	1.056	0.682	0.029	1.5
(a) Identification scores obtained with the algorithms Paragon (P) and Mowse (M). MASCOT Protein Score (MS+MS/MS): A combined analysis of PMF (Peptide Mass Fingerprint) and tandem mass (MS/MS) was performed and MASCOT protein score reflects these two levels of information. Individual Ion Score MASCOT: Fragmented peptides score in MASCOT. Protein Pilot unused score: Protein Pilot unused score is a…

## Sheet: (B) overexpressed in ERGatt
S5 Table. Proteins differentially expressed between ERGvir (A) and ERGatt (B) strains according to DIGE experiments. Spot numbers correspond to those indicated in Supplemental Figure S4. For each protein spot, columns denote the accession number in ERGardel, protein name, ordered locus name, gene name, function, protein scores, sequence coverage (%), the number of peptides matched, the average no…
Spot nb	Accession nb in ERGardel	Protein Name	Ordered Locus name	Gene name	Function	Score (a)	Coverage (%)(b)	Nb peptides	Average normalised volume for 4 ERGvir biological replicates	Average normalised volume for 4 ERGatt biological replicates	Anova (p value)	Fold change
694	Q5FH08	Putative uncharacterized protein	ERGA_CDS_05140	uncharacterized	Membrane associated protein	351	14	7	0.128	1.886	0.047	14.7
691	Q5FH08	Putative uncharacterized protein	ERGA_CDS_05140	uncharacterized	Membrane associated protein	225	7.5	3	0.172	1.876	0.018	10.9
689	Q5FH08	Putative uncharacterized protein	ERGA_CDS_05140	uncharacterized	Membrane associated protein	142	5.1	2	0.2	1.851	0.016	9.3
672	Q5FH08	Putative uncharacterized protein	ERGA_CDS_05140	uncharacterized	Membrane associated protein	154	5.1	2	0.362	1.732	0.025	4.8
656	Q5FH54	Succinyl-CoA ligase [ADP-forming] subunit beta	ERGA_CDS_01440	sucC	Pyruvate dehydrogenase and TCA cycle	347	22.3	10	0.529	2.219	0.047	4.2
1102	Q5FH90	Bacterioferritin comigratory protein	ERGA_CDS_05010	bcp	Cell redox homeostasis	504	68	7	0.621	2.158	0.023	3.5
654	Q5FFX8	Putative uncharacterized protein	ERGA_CDS_06770	uncharacterized	Degradation of proteins	88	12.6	6	0.511	1.665	0.022	3.3
906	Q5FG29	50S ribosomal protein L9	ERGA_CDS_07120	rplI	Ribosomal proteins	273	20.8	4	0.538	1.774	0.03	3.3
220	Q5FGB7	Putative uncharacterized protein	ERGA_CDS_07920	uncharacterized	Chaperone	97	4.7	2	0.558	1.856	0.004	3.3
966	Q5FFC6	Protein GrpE	ERGA_CDS_01060	grpE	Chaperone	322	30.2	6	0.505	1.589	0.005	3.1
578	Q5FFV6	Fumarate hydratase class II	ERGA_CDS_06550	fumC	Pyruvate dehydrogenase and TCA cycle	44	11.1	2	0.522	1.608	0.011	3.1
579	Q5FFQ3	Adenylosuccinate synthetase	ERGA_CDS_05810	purA	Purine ribonucleotide biosynthesis	94	48.6	27	0.526	1.56	0.009	3
414	Q5FGL3	Putative uncharacterized protein	ERGA_CDS_08730	uncharacterized	uncharacterized protein	61	6.1	3	0.716	2.144	0.002	3
1000	Q5FGD4	Inorganic pyrophosphatase	ERGA_CDS_08190	ppa	Central intermediary metabolism	103	11.4	3	0.587	1.705	0.001	2.9
573	Q5FH64	Dihydrolipoyl dehydrogenase	ERGA_CDS_01340	lpd	Cell redox homeostasis /glycolysis	56	2.2	1	0.522	1.48	0.019	2.8
814	Q5FG34	Succinate dehydrogenase iron-sulfur protein	ERGA_CDS_07070	sdhB	Electron transport	242	17.4	5	0.511	1.368	0.008	2.7
912	Q5FHL1	Probable peroxiredoxin (26 kDa antigen)	ERGA_CDS_03510	tsaA	Cell redox homeostasis	878	63.4	10	0.623	1.603	0.01	2.6
1091	Q5FF67	Transcription elongation factor GreA	ERGA_CDS_00730	greA	RNA synthesis and modification	68	9.3	1	0.77	1.819	0.003	2.4
960	Q5FF98	Putative uncharacterized protein	ERGA_CDS_00890	uncharacterized	Cell redox homeostasis	43	11.6	2	0.67	1.628	0.009	2.4
1096	Q5FH90	Bacterioferritin comigratory protein	ERGA_CDS_05010	bcp	Cell redox homeostasis	209	29.9	4	0.645	1.502	0.02	2.3
1089	Q5FF67	Transcription elongation factor GreA	ERGA_CDS_00730	greA	RNA synthesis and modification	195	21.1	3	0.617	1.338	0.019	2.2
854	Q5FF30	Probable conjugal transfer protein trbG	ERGA_CDS_00160	virB9	Pathogenicity-associated protein	284	15.5	5	0.611	1.305	0.001	2.1
675	Q5FFF6	Acetylornithine aminotransferase	ERGA_CDS_02080	argD	Aminoacid metabolism	72	2.8	1	0.724	1.493	0.008	2.1
709	Q5FFH4	Putative uncharacterized protein	ERGA_CDS_02370	uncharacterized	Membrane associated protein	42	8.4	3	0.761	1.493	0.011	2
253	Q5FFZ3	ClpB protein	ERGA_CDS_06620	clpB	Chaperone	111	8.3	6	0.788	1.536	0.002	1.9
1185	Q5FGQ7	Major antigenic protein 1	ERGA_CDS_09160	map1	MAP-1 family protein	168	23.6	3	0.752	1.426	0.023	1.9
843	Q5FGQ6	Map1+1	ERGA_CDS_09170	map1+1	MAP-1 family protein	43	2.8	2	0.657	1.224	0.02	1.9
969	Q5FFC6	Protein GrpE	ERGA_CDS_01060	grpE	Chaperone	406	48.2	7	0.715	1.292	0.03	1.8
86	Q5FHF3	2-oxoglutarate dehydrogenase E1 component	ERGA_CDS_02650	sucA	Pyruvate dehydrogenase and TCA cycle	117	5.3	5	0.674	1.208	0.032	1.8
1159	Q5FHH3	Putative DNA-binding protein HU	ERGA_CDS_02930	hupB	DNA replication, repair, recombination and degradation	46	16	1	0.67	1.189	0.013	1.8
255	Q5FFZ3	ClpB protein	ERGA_CDS_06620	clpB	Chaperone	367	13.4	11	0.777	1.417	0.055	1.8
412	Q5FGL3	Putative uncharacterized protein	ERGA_CDS_08730	uncharacterized	uncharacterized protein	91	6.3	3	0.953	1.671	0.015	1.8
1072	Q5FGQ7	Major antigenic protein 1	ERGA_CDS_09160	map1	MAP-1 family protein	360	19	2	0.78	1.441	0.047	1.8
503	Q5FGI6	Bifunctional purine biosynthesis protein PurH	ERGA_CDS_08690	purH	Purine ribonucleotide biosynthesis	352	20.8	9	0.782	1.303	0.01	1.7
411	Q5FGL3	Putative uncharacterized protein	ERGA_CDS_08730	uncharacterized	uncharacterized protein	198	9.6	4	0.797	1.361	0.003	1.7
1138	Q5FGN1	Nucleoside diphosphate kinase	ERGA_CDS_08980	ndk	Central intermediary metabolism	414	44.1	6	0.881	1.516	0.037	1.7
838	Q5FGL4	Map1-1	ERGA_CDS_09150	map1-1	MAP-1 family protein	40	13.1	4	0.754	1.303	0.008	1.7
783	Q5FH52	Putative uncharacterized protein sphX	ERGA_CDS_01460	sphX	ABC Transporter	27			0.794	1.296	0.038	1.6
575	Q5FFH4	Putative uncharacterized protein	ERGA_CDS_02370	uncharacterized	Membrane associated protein	85	12	4	0.781	1.272	0.016	1.6
830	Q5FF30	Probable conjugal transfer protein trbG	ERGA_CDS_00160	virB9	Pathogenicity-associated protein	34	8.6	2	0.814	1.251	0.011	1.5
475	Q5FF93	Putative uncharacterized protein	ERGA_CDS_00940	uncharacterized	GTP metabolic process	56	3.6	1	0.811	1.196	0.027	1.5
661	Q5FF93	Putative uncharacterized protein	ERGA_CDS_00940	uncharacterized	GTP metabolic process	282	11.8	4	0.961	1.396	0.022	1.5
685	Q5FFF6	Acetylornithine aminotransferase	ERGA_CDS_02080	argD	Aminoacid metabolism	201	10	2	0.753	1.112	0.01	1.5
1014	Q5FHD4	Single-stranded DNA-binding protein	ERGA_CDS_02840	ssb	DNA replication, repair, recombination and degradation	297	28.2	6	0.779	1.154	0.02	1.5
407	Q5FHL1	Probable peroxiredoxin (26 kDa antigen)	ERGA_CDS_03510	tsaA	Cell redox homeostasis	95	15.6	3	0.894	1.333	0.011	1.5
97	Q5FH27	Argininosuccinate synthase	ERGA_CDS_03850	argG	Aminoacid metabolism	64	2	1	0.7	1.05	0.03	1.5
77	Q5FGX3	Translation initiation factor IF-2	ERGA_CDS_04810	infB	Translation factors, modification of ribosomes and nascent peptides	74	3.5	2	0.876	1.341	0.001	1.5
403	Q5FGL3	Putative uncharacterized protein	ERGA_CDS_08730	uncharacterized	uncharacterized protein	729	21.9	11	0.867	1.317	0.008	1.5
(a) Identification scores obtained with the algorithms Paragon (P) and Mowse (M). MASCOT Protein Score (MS+MS/MS): A combined analysis of PMF (Peptide Mass Fingerprint) and tandem mass (MS/MS) was performed and MASCOT protein score reflects these two levels of information. Individual Ion Score MASCOT: Fragmented peptides score in MASCOT. Protein Pilot unused score: Protein Pilot unused score is a…
